# Supplementary material for: catena-Poly[[[O,O′-bis­(2-methyl­phen­yl) dithio­phosphato-κ2 S,S]lead(II)]-μ-O,O′-bis­(2-methyl­phen­yl) dithio­phosphato-κ3 S,S′:S]
Source: Acta Crystallogr Sect E Struct Rep Online. 2012 Dec 8;69(Pt 1):m29–30. doi: 10.1107/S1600536812047964 (PMC3588372; doi:10.1107/S1600536812047964)
Supplement: Supplementary file 1 [file e-69-00m29-sup1.cif]

##############################################################################
#                                                                            #
# This CIF contains the data in a paper accepted for publication in          #
# Acta Crystallographica Section E. It conforms to the requirements of       #
# Notes for Authors for Acta Crystallographica Section E, and has been       #
# peer reviewed under the auspices of the IUCr Commission on Journals.       #
#                                                                            #
# Full details of the Crystallographic Information File format               #
# are given in the paper "The Crystallographic Information File (CIF):       #
# a New Standard Archive File for Crystallography" by S. R. Hall, F. H.      #
# Allen and I. D. Brown [Acta Cryst. (1991), A47, 655-685].                  #
#                                                                            #
# The current version of the core CIF dictionary is obtainable from          #
# ftp://ftp.iucr.org/pub/cif_core.dic.                                       #
#                                                                            #
# Software is freely available for graphical display of the structure(s)     #
# in this CIF. For information consult the CIF software page                 #
# http://www.iucr.org/resources/cif/software.                                #
#                                                                            #
# This file may be used for bona fide research purposes within the           #
# scientific community so long as proper attribution is given to the journal # 
# article from which it was obtained.                                        #
#                                                                            #
##############################################################################
data_I
_audit_creation_method     SHELXL-97
_chemical_name_systematic
;
<i>catena</i>-Poly[[[<i>O</i>,<i>O</i>'-bis(2-methylphenyl) dithiophosphato-
\k^2^<i>S</i>,<i>S</i>]lead(II)]-\m-<i>O</i>,<i>O</i>'-bis(2-methylphenyl)
dithiophosphato-\k^3^<i>S</i>,<i>S</i>':<i>S</i>]
;
_chemical_name_common     ?
_chemical_formula_moiety     'C28 H28 O4 P2 Pb S4'
_chemical_formula_sum     'C28 H28 O4 P2 Pb S4'
_chemical_formula_iupac     '[Pb (C14 H14 O2 P S2)2]'
_chemical_formula_weight     825.87
_chemical_melting_point     ?
_symmetry_cell_setting     monoclinic
_symmetry_space_group_name_H-M     'P 21'
_symmetry_space_group_name_Hall     'P 2yb'
loop_
    _symmetry_equiv_pos_as_xyz
    'x, y, z'
    '-x, y+1/2, -z'
_cell_length_a     12.0263(6)
_cell_length_b     10.7420(4)
_cell_length_c     13.0499(8)
_cell_angle_alpha     90.00
_cell_angle_beta     112.849(6)
_cell_angle_gamma     90.00
_cell_volume     1553.58(15)
_cell_formula_units_Z     2
_cell_measurement_reflns_used     4674
_cell_measurement_theta_min     3.6724
_cell_measurement_theta_max     75.4105
_cell_measurement_temperature     123(2)
_exptl_crystal_description     needle
_exptl_crystal_colour     colorless
_exptl_crystal_size_max     0.46
_exptl_crystal_size_mid     0.047
_exptl_crystal_size_min     0.034
_exptl_crystal_density_diffrn     1.765
_exptl_crystal_density_meas     ?
_exptl_crystal_density_method     'not measured'
_exptl_crystal_F_000     808
_exptl_absorpt_coefficient_mu     14.314
_exptl_absorpt_correction_type     analytical
_exptl_absorpt_process_details
;
[CrysAlis PRO (Agilent, 2011), using a multi-faceted
crystal model (Clark & Reid, 1995)]
;
_exptl_absorpt_correction_T_min     0.094
_exptl_absorpt_correction_T_max     0.675
_exptl_special_details     ?
_diffrn_ambient_temperature     123(2)
_diffrn_radiation_type     CuK\a
_diffrn_radiation_wavelength     1.54184
_diffrn_radiation_source     'Enhance (Cu) X-ray Source'
_diffrn_radiation_monochromator     graphite
_diffrn_measurement_device_type     'Agilent Xcalibur (Ruby, Gemini)'
_diffrn_measurement_method     '\w scans'
_diffrn_detector_area_resol_mean     10.5081
_diffrn_reflns_number     10226
_diffrn_reflns_av_R_equivalents     0.0450
_diffrn_reflns_av_sigmaI/netI     0.0503
_diffrn_reflns_theta_min     3.68
_diffrn_reflns_theta_max     75.59
_diffrn_reflns_theta_full     67.50
_diffrn_measured_fraction_theta_max     0.985
_diffrn_measured_fraction_theta_full     1.000
_diffrn_reflns_limit_h_min     -15
_diffrn_reflns_limit_h_max     14
_diffrn_reflns_limit_k_min     -13
_diffrn_reflns_limit_k_max     8
_diffrn_reflns_limit_l_min     -14
_diffrn_reflns_limit_l_max     16
_diffrn_standards_number     ?
_diffrn_standards_interval_count     ?
_diffrn_standards_interval_time     ?
_diffrn_standards_decay_%     ?
_refine_special_details
;
Refinement of <i>F</i>^2^ against ALL reflections. The weighted <i>R</i>-factor
<i>wR</i> and goodness of fit <i>S</i> are based on <i>F</i>^2^, conventional
<i>R</i>-factors <i>R</i> are based on <i>F</i>, with <i>F</i> set to zero for
negative <i>F</i>^2^. The threshold expression of <i>F</i>^2^ >
\s(<i>F</i>^2^) is used only for calculating <i>R</i>-factors(gt) <i>etc</i>.
and is not relevant to the choice of reflections for refinement.
<i>R</i>-factors based on <i>F</i>^2^ are statistically about twice as large
as those based on <i>F</i>, and <i>R</i>- factors based on ALL data will be
even larger.
;
_reflns_number_total     4494
_reflns_number_gt     4269
_reflns_threshold_expression     >2\s(I)
_refine_ls_structure_factor_coef     Fsqd
_refine_ls_matrix_type     full
_refine_ls_R_factor_all     0.0326
_refine_ls_R_factor_gt     0.0303
_refine_ls_wR_factor_gt     0.0731
_refine_ls_wR_factor_ref     0.0750
_refine_ls_goodness_of_fit_ref     1.029
_refine_ls_restrained_S_all     1.023
_refine_ls_number_reflns     4494
_refine_ls_number_parameters     406
_refine_ls_number_restraints     55
_refine_ls_hydrogen_treatment     constr
_refine_ls_weighting_scheme     calc
_refine_ls_weighting_details
         'calc w=1/[\s^2^(Fo^2^)+(0.0329P)^2^+1.1401P] where P=(Fo^2^+2Fc^2^)/3'
_atom_sites_solution_hydrogens     geom
_atom_sites_solution_primary     direct
_atom_sites_solution_secondary     difmap
_refine_ls_shift/su_max     0.007
_refine_ls_shift/su_mean     0.000
_refine_diff_density_max     1.116
_refine_diff_density_min     -1.153
_refine_ls_extinction_method     none
_refine_ls_extinction_coef     ?
_refine_ls_abs_structure_details     'Flack (1983), 1093 Friedel pairs'
_refine_ls_abs_structure_Flack     -0.03(8)
loop_
    _atom_type_symbol
    _atom_type_description
    _atom_type_scat_dispersion_real
    _atom_type_scat_dispersion_imag
    _atom_type_scat_source
    'C' 'C' 0.0181 0.0091
                         'International Tables Vol C Tables 4.2.6.8 and 6.1.1.4'
    'H' 'H' 0.0000 0.0000
                         'International Tables Vol C Tables 4.2.6.8 and 6.1.1.4'
    'O' 'O' 0.0492 0.0322
                         'International Tables Vol C Tables 4.2.6.8 and 6.1.1.4'
    'P' 'P' 0.2955 0.4335
                         'International Tables Vol C Tables 4.2.6.8 and 6.1.1.4'
    'S' 'S' 0.3331 0.5567
                         'International Tables Vol C Tables 4.2.6.8 and 6.1.1.4'
    'Pb' 'Pb' -4.0753 8.5060
                         'International Tables Vol C Tables 4.2.6.8 and 6.1.1.4'
_computing_data_collection
;
CrysAlis PRO (Agilent, 2011)
;
_computing_cell_refinement
;
CrysAlis PRO (Agilent, 2011)
;
_computing_data_reduction
;
CrysAlis PRO (Agilent, 2011)
;
_computing_structure_solution     'SHELXS97 (Sheldrick, 2008)'
_computing_structure_refinement     'SHELXL97 (Sheldrick, 2008)'
_computing_molecular_graphics     'SHELXTL (Sheldrick, 2008)'
_computing_publication_material     'SHELXTL (Sheldrick, 2008)'
loop_
    _atom_site_type_symbol
    _atom_site_label
    _atom_site_fract_x
    _atom_site_fract_y
    _atom_site_fract_z
    _atom_site_U_iso_or_equiv
    _atom_site_adp_type
    _atom_site_calc_flag
    _atom_site_refinement_flags
    _atom_site_occupancy
    _atom_site_symmetry_multiplicity
    _atom_site_disorder_assembly
    _atom_site_disorder_group
    P P1 0.58111(14) 0.59159(15) 0.27999(13) 0.0313(3) Uani d . 1 1 . .
    P P2 0.94672(15) 0.36924(17) 0.63559(15) 0.0397(4) Uani d . 1 1 . .
    S S1 0.65999(14) 0.43767(15) 0.25837(14) 0.0372(3) Uani d . 1 1 A .
    S S2 0.68892(13) 0.72496(15) 0.37035(14) 0.0360(3) Uani d . 1 1 A .
    S S3 0.97595(15) 0.29732(17) 0.50949(16) 0.0426(4) Uani d . 1 1 A .
    S S4 0.84998(14) 0.52418(15) 0.60457(14) 0.0428(4) Uani d . 1 1 A .
    Pb Pb 0.874757(17) 0.55165(2) 0.403361(19) 0.03788(6) Uani d . 1 1 . .
    O O1 0.4862(3) 0.5601(6) 0.3355(3) 0.0329(9) Uani d . 1 1 . .
    O O2 0.5005(4) 0.6443(4) 0.1582(4) 0.0354(9) Uani d . 1 1 . .
    O O3 0.8792(4) 0.2724(5) 0.6864(4) 0.0452(12) Uani d . 1 1 A .
    C C1 0.4143(5) 0.4517(6) 0.3029(5) 0.0334(13) Uani d . 1 1 . .
    C C2 0.3246(6) 0.4438(7) 0.1981(6) 0.0379(14) Uani d . 1 1 . .
    H H2A 0.3119 0.5086 0.1476 0.045 Uiso calc R 1 1 . .
    C C3 0.2528(7) 0.3365(8) 0.1688(7) 0.0470(17) Uani d . 1 1 . .
    H H3A 0.1930 0.3288 0.0978 0.056 Uiso calc R 1 1 . .
    C C4 0.2710(7) 0.2427(7) 0.2451(7) 0.0483(17) Uani d . 1 1 . .
    H H4A 0.2230 0.1717 0.2261 0.058 Uiso calc R 1 1 . .
    C C5 0.3608(7) 0.2538(7) 0.3502(7) 0.0453(16) Uani d . 1 1 . .
    H H5A 0.3726 0.1893 0.4008 0.054 Uiso calc R 1 1 . .
    C C6 0.4350(5) 0.3602(6) 0.3828(5) 0.0350(13) Uani d . 1 1 . .
    C C7 0.5306(6) 0.3735(8) 0.4978(7) 0.0502(19) Uani d . 1 1 . .
    H H7A 0.5198 0.4510 0.5295 0.075 Uiso calc R 1 1 . .
    H H7B 0.6088 0.3722 0.4941 0.075 Uiso calc R 1 1 . .
    H H7C 0.5244 0.3059 0.5434 0.075 Uiso calc R 1 1 . .
    C C8 0.4551(6) 0.7671(6) 0.1443(5) 0.0359(13) Uani d . 1 1 . .
    C C9 0.3744(6) 0.8024(8) 0.1895(6) 0.0424(15) Uani d . 1 1 . .
    H H9A 0.3508 0.7464 0.2316 0.051 Uiso calc R 1 1 . .
    C C10 0.3283(7) 0.9222(8) 0.1720(7) 0.0490(17) Uani d . 1 1 . .
    H H10A 0.2754 0.9479 0.2042 0.059 Uiso calc R 1 1 . .
    C C11 0.3614(8) 1.0035(8) 0.1062(7) 0.0534(19) Uani d . 1 1 . .
    H H11A 0.3286 1.0832 0.0918 0.064 Uiso calc R 1 1 . .
    C C12 0.4437(9) 0.9654(8) 0.0621(6) 0.054(2) Uani d . 1 1 . .
    H H12A 0.4653 1.0207 0.0181 0.064 Uiso calc R 1 1 . .
    C C13 0.4950(7) 0.8473(7) 0.0814(6) 0.0407(15) Uani d . 1 1 . .
    C C14 0.5853(8) 0.8076(8) 0.0345(7) 0.0540(19) Uani d . 1 1 . .
    H H14A 0.6487 0.7610 0.0895 0.081 Uiso calc R 1 1 . .
    H H14B 0.6188 0.8798 0.0139 0.081 Uiso calc R 1 1 . .
    H H14C 0.5461 0.7565 -0.0299 0.081 Uiso calc R 1 1 . .
    C C15 0.9162(7) 0.1475(8) 0.7050(7) 0.0428(17) Uani d . 1 1 . .
    C C16 1.0210(8) 0.1178(10) 0.7962(7) 0.051(2) Uani d . 1 1 A .
    H H16A 1.0669 0.1801 0.8430 0.061 Uiso calc R 1 1 . .
    C C17 1.0567(9) -0.0087(11) 0.8169(9) 0.065(3) Uani d . 1 1 . .
    H H17A 1.1253 -0.0315 0.8779 0.078 Uiso calc R 1 1 A .
    C C18 0.9857(8) -0.0971(9) 0.7428(9) 0.061(2) Uani d . 1 1 A .
    H H18A 1.0086 -0.1803 0.7544 0.073 Uiso calc R 1 1 . .
    C C19 0.8856(8) -0.0673(8) 0.6553(8) 0.055(2) Uani d . 1 1 . .
    H H19A 0.8409 -0.1305 0.6088 0.065 Uiso calc R 1 1 A .
    C C20 0.8456(5) 0.0560(12) 0.6314(6) 0.0472(15) Uani d . 1 1 A .
    C C21 0.7325(7) 0.0918(8) 0.5346(7) 0.0509(19) Uani d . 1 1 . .
    H H21A 0.7496 0.1594 0.4949 0.076 Uiso calc R 1 1 A .
    H H21B 0.6720 0.1171 0.5613 0.076 Uiso calc R 1 1 . .
    H H21C 0.7036 0.0217 0.4858 0.076 Uiso calc R 1 1 . .
    O O4 1.0800(7) 0.3917(8) 0.7289(7) 0.043(2) Uani d PDU 0.747(11) 1 A 1
    C C22 1.0991(7) 0.4823(6) 0.8088(6) 0.040(3) Uani d PGDU 0.747(11) 1 A 1
    C C23 1.0368(7) 0.4817(8) 0.8790(7) 0.058(3) Uani d PGD 0.747(11) 1 A 1
    H H23 0.9802 0.4199 0.8721 0.069 Uiso calc PR 0.747(11) 1 A 1
    C C24 1.0591(9) 0.5736(10) 0.9595(6) 0.077(6) Uani d PGD 0.747(11) 1 A 1
    H H24 1.0175 0.5733 1.0065 0.093 Uiso calc PR 0.747(11) 1 A 1
    C C25 1.1437(10) 0.6661(8) 0.9699(6) 0.080(5) Uani d PGD 0.747(11) 1 A 1
    H H25 1.1586 0.7276 1.0238 0.096 Uiso calc PR 0.747(11) 1 A 1
    C C26 1.2060(8) 0.6666(7) 0.8997(8) 0.071(5) Uani d PGDU 0.747(11) 1 A 1
    H H26 1.2625 0.7285 0.9066 0.086 Uiso calc PR 0.747(11) 1 A 1
    C C27 1.1836(7) 0.5747(7) 0.8192(7) 0.058(3) Uani d PGDU 0.747(11) 1 A 1
    C C28 1.2475(11) 0.5753(14) 0.7405(11) 0.064(4) Uani d PD 0.747(11) 1 A 1
    H H28A 1.3050 0.6422 0.7596 0.096 Uiso calc PR 0.747(11) 1 A 1
    H H28B 1.1897 0.5867 0.6658 0.096 Uiso calc PR 0.747(11) 1 A 1
    H H28C 1.2887 0.4976 0.7458 0.096 Uiso calc PR 0.747(11) 1 A 1
    O O4A 1.0570(17) 0.374(2) 0.762(2) 0.044(6) Uani d PDU 0.253(11) 1 A 2
    C C22A 1.1269(15) 0.4788(17) 0.7926(16) 0.054(11) Uani d PGDU 0.253(11) 1 A
                                                                               2
    C C23A 1.2071(17) 0.5125(19) 0.7443(16) 0.048(8) Uani d PGD 0.253(11) 1 A 2
    H H23A 1.2118 0.4653 0.6863 0.057 Uiso calc PR 0.253(11) 1 A 2
    C C24A 1.2802(16) 0.617(2) 0.7825(18) 0.045(8) Uani d PGDU 0.253(11) 1 A 2
    H H24A 1.3339 0.6391 0.7502 0.055 Uiso calc PR 0.253(11) 1 A 2
    C C25A 1.2731(19) 0.6870(18) 0.8691(18) 0.060(10) Uani d PGD 0.253(11) 1 A 2
    H H25A 1.3221 0.7567 0.8947 0.072 Uiso calc PR 0.253(11) 1 A 2
    C C26A 1.193(2) 0.653(2) 0.9175(16) 0.045(8) Uani d PGDU 0.253(11) 1 A 2
    H H26A 1.1882 0.7005 0.9755 0.054 Uiso calc PR 0.253(11) 1 A 2
    C C27A 1.1198(16) 0.549(2) 0.8793(16) 0.053(7) Uani d PGDU 0.253(11) 1 A 2
    C C28A 1.030(3) 0.511(6) 0.927(3) 0.09(2) Uani d PD 0.253(11) 1 A 2
    H H28D 1.0442 0.4262 0.9514 0.134 Uiso calc PR 0.253(11) 1 A 2
    H H28E 0.9498 0.5189 0.8710 0.134 Uiso calc PR 0.253(11) 1 A 2
    H H28F 1.0381 0.5638 0.9889 0.134 Uiso calc PR 0.253(11) 1 A 2
loop_
    _atom_site_aniso_label
    _atom_site_aniso_U_11
    _atom_site_aniso_U_22
    _atom_site_aniso_U_33
    _atom_site_aniso_U_12
    _atom_site_aniso_U_13
    _atom_site_aniso_U_23
    P1 0.0341(6) 0.0230(7) 0.0404(7) 0.0005(5) 0.0186(6) 0.0006(5)
    P2 0.0325(7) 0.0354(9) 0.0492(9) 0.0053(7) 0.0139(6) -0.0042(7)
    S1 0.0395(7) 0.0256(8) 0.0518(8) 0.0014(6) 0.0234(6) -0.0039(6)
    S2 0.0345(7) 0.0259(7) 0.0480(8) -0.0006(6) 0.0163(6) -0.0032(6)
    S3 0.0477(10) 0.0303(8) 0.0595(10) 0.0064(8) 0.0314(8) 0.0042(7)
    S4 0.0401(7) 0.0366(12) 0.0516(8) 0.0103(6) 0.0178(6) -0.0056(6)
    Pb 0.03314(9) 0.02947(11) 0.05628(12) -0.00011(13) 0.02308(8) -0.00157(14)
    O1 0.0358(16) 0.028(2) 0.0381(17) -0.001(2) 0.0180(14) 0.001(2)
    O2 0.045(2) 0.024(2) 0.041(2) -0.0006(18) 0.0196(19) 0.0013(17)
    O3 0.042(2) 0.047(3) 0.051(3) 0.010(2) 0.024(2) 0.002(2)
    C1 0.036(3) 0.029(3) 0.043(3) 0.002(2) 0.022(2) -0.003(2)
    C2 0.041(3) 0.036(4) 0.042(3) -0.004(3) 0.021(3) 0.000(3)
    C3 0.047(4) 0.044(4) 0.055(4) -0.008(3) 0.025(3) -0.009(3)
    C4 0.058(4) 0.031(4) 0.067(4) -0.012(3) 0.037(4) -0.010(3)
    C5 0.049(3) 0.031(4) 0.069(4) 0.003(3) 0.038(3) 0.008(3)
    C6 0.035(3) 0.033(3) 0.045(3) 0.007(3) 0.024(2) 0.010(3)
    C7 0.036(3) 0.054(5) 0.061(4) 0.006(3) 0.020(3) 0.022(4)
    C8 0.040(3) 0.028(3) 0.038(3) -0.003(3) 0.013(2) 0.001(2)
    C9 0.042(3) 0.041(4) 0.046(3) 0.004(3) 0.019(3) 0.002(3)
    C10 0.055(4) 0.041(4) 0.051(4) 0.015(3) 0.020(3) 0.006(3)
    C11 0.075(5) 0.040(4) 0.052(4) 0.015(4) 0.032(4) 0.006(3)
    C12 0.083(5) 0.039(4) 0.044(4) 0.006(4) 0.030(4) 0.012(3)
    C13 0.054(4) 0.028(3) 0.042(3) 0.003(3) 0.021(3) -0.001(3)
    C14 0.079(5) 0.038(4) 0.058(4) -0.004(4) 0.040(4) -0.001(3)
    C15 0.047(4) 0.044(4) 0.050(4) 0.009(3) 0.032(3) 0.008(3)
    C16 0.050(4) 0.062(6) 0.045(4) 0.012(4) 0.024(3) 0.006(4)
    C17 0.057(5) 0.079(7) 0.062(5) 0.029(5) 0.027(4) 0.027(5)
    C18 0.059(5) 0.044(5) 0.095(7) 0.012(4) 0.046(5) 0.019(4)
    C19 0.069(5) 0.035(4) 0.084(6) 0.002(4) 0.055(5) 0.007(4)
    C20 0.044(3) 0.047(4) 0.063(3) 0.001(5) 0.034(3) 0.010(5)
    C21 0.043(3) 0.047(4) 0.067(5) -0.003(3) 0.027(3) 0.001(3)
    O4 0.033(4) 0.047(4) 0.049(4) 0.004(3) 0.018(3) -0.007(3)
    C22 0.046(5) 0.036(6) 0.034(5) 0.000(4) 0.010(4) -0.007(4)
    C23 0.067(7) 0.068(8) 0.040(6) 0.013(6) 0.022(5) 0.001(5)
    C24 0.087(10) 0.098(16) 0.037(6) 0.031(9) 0.012(6) -0.004(7)
    C25 0.087(10) 0.064(9) 0.052(7) 0.012(8) -0.013(7) -0.013(6)
    C26 0.073(9) 0.046(7) 0.058(8) 0.003(7) -0.015(7) -0.004(6)
    C27 0.050(5) 0.054(9) 0.055(6) 0.001(5) 0.003(4) 0.017(5)
    C28 0.042(6) 0.060(10) 0.082(8) -0.012(6) 0.014(6) 0.020(7)
    O4A 0.014(8) 0.058(14) 0.056(14) 0.003(8) 0.010(8) -0.007(11)
    C22A 0.044(17) 0.05(2) 0.047(18) 0.011(15) -0.003(15) 0.016(15)
    C23A 0.028(13) 0.044(19) 0.067(19) -0.008(12) 0.014(13) -0.015(14)
    C24A 0.039(10) 0.044(11) 0.051(10) -0.010(8) 0.015(8) 0.005(8)
    C25A 0.047(17) 0.042(18) 0.06(2) -0.017(15) -0.008(15) 0.011(15)
    C26A 0.050(11) 0.040(11) 0.033(10) -0.003(8) 0.005(8) -0.001(8)
    C27A 0.033(10) 0.060(16) 0.072(15) 0.016(18) 0.025(10) 0.03(2)
    C28A 0.039(15) 0.19(8) 0.04(2) -0.01(3) 0.015(16) -0.02(3)
_geom_special_details
;
All e.s.d.'s (except the e.s.d. in the dihedral angle between two l.s. planes)
are estimated using the full covariance matrix. The cell e.s.d.'s are taken
into account individually in the estimation of e.s.d.'s in distances, angles
and torsion angles; correlations between e.s.d.'s in cell parameters are only
used when they are defined by crystal symmetry. An approximate (isotropic)
treatment of cell e.s.d.'s is used for estimating e.s.d.'s involving l.s.
planes.
;
loop_
    _geom_bond_atom_site_label_1
    _geom_bond_atom_site_label_2
    _geom_bond_site_symmetry_2
    _geom_bond_distance
    _geom_bond_publ_flag
    P1 O1 . 1.608(4) ?
    P1 O2 . 1.609(5) ?
    P1 S1 . 1.980(2) ?
    P1 S2 . 1.984(2) ?
    P2 O3 . 1.612(6) ?
    P2 O4 . 1.611(8) ?
    P2 O4A . 1.67(2) ?
    P2 S3 . 1.969(3) ?
    P2 S4 . 1.980(2) ?
    S1 Pb . 2.8205(16) ?
    S2 Pb . 2.8104(16) ?
    S3 Pb . 3.0910(18) ?
    S4 Pb . 2.7710(18) ?
    O1 C1 . 1.414(8) ?
    O2 C8 . 1.413(8) ?
    O3 C15 . 1.404(10) ?
    C1 C2 . 1.376(9) ?
    C1 C6 . 1.384(9) ?
    C2 C3 . 1.402(10) ?
    C2 H2A . 0.9300 ?
    C3 C4 . 1.373(12) ?
    C3 H3A . 0.9300 ?
    C4 C5 . 1.382(12) ?
    C4 H4A . 0.9300 ?
    C5 C6 . 1.410(10) ?
    C5 H5A . 0.9300 ?
    C6 C7 . 1.501(10) ?
    C7 H7A . 0.9600 ?
    C7 H7B . 0.9600 ?
    C7 H7C . 0.9600 ?
    C8 C9 . 1.370(10) ?
    C8 C13 . 1.397(10) ?
    C9 C10 . 1.384(11) ?
    C9 H9A . 0.9300 ?
    C10 C11 . 1.387(12) ?
    C10 H10A . 0.9300 ?
    C11 C12 . 1.387(12) ?
    C11 H11A . 0.9300 ?
    C12 C13 . 1.391(11) ?
    C12 H12A . 0.9300 ?
    C13 C14 . 1.500(11) ?
    C14 H14A . 0.9600 ?
    C14 H14B . 0.9600 ?
    C14 H14C . 0.9600 ?
    C15 C16 . 1.394(11) ?
    C15 C20 . 1.406(14) ?
    C16 C17 . 1.419(13) ?
    C16 H16A . 0.9300 ?
    C17 C18 . 1.388(15) ?
    C17 H17A . 0.9300 ?
    C18 C19 . 1.337(14) ?
    C18 H18A . 0.9300 ?
    C19 C20 . 1.403(15) ?
    C19 H19A . 0.9300 ?
    C20 C21 . 1.503(10) ?
    C21 H21A . 0.9600 ?
    C21 H21B . 0.9600 ?
    C21 H21C . 0.9600 ?
    O4 C22 . 1.379(9) ?
    C22 C23 . 1.3900 ?
    C22 C27 . 1.3900 ?
    C23 C24 . 1.3900 ?
    C23 H23 . 0.9300 ?
    C24 C25 . 1.3900 ?
    C24 H24 . 0.9300 ?
    C25 C26 . 1.3900 ?
    C25 H25 . 0.9300 ?
    C26 C27 . 1.3900 ?
    C26 H26 . 0.9300 ?
    C27 C28 . 1.502(14) ?
    C28 H28A . 0.9600 ?
    C28 H28B . 0.9600 ?
    C28 H28C . 0.9600 ?
    O4A C22A . 1.371(16) ?
    C22A C23A . 1.3900 ?
    C22A C27A . 1.3900 ?
    C23A C24A . 1.3900 ?
    C23A H23A . 0.9300 ?
    C24A C25A . 1.3900 ?
    C24A H24A . 0.9300 ?
    C25A C26A . 1.3900 ?
    C25A H25A . 0.9300 ?
    C26A C27A . 1.3900 ?
    C26A H26A . 0.9300 ?
    C27A C28A . 1.50(2) ?
    C28A H28D . 0.9600 ?
    C28A H28E . 0.9600 ?
    C28A H28F . 0.9600 ?
loop_
    _geom_angle_atom_site_label_1
    _geom_angle_atom_site_label_2
    _geom_angle_atom_site_label_3
    _geom_angle_site_symmetry_1
    _geom_angle_site_symmetry_3
    _geom_angle
    _geom_angle_publ_flag
    O1 P1 O2 . . 104.9(2) ?
    O1 P1 S1 . . 110.6(2) ?
    O2 P1 S1 . . 106.93(19) ?
    O1 P1 S2 . . 107.4(2) ?
    O2 P1 S2 . . 109.71(19) ?
    S1 P1 S2 . . 116.68(10) ?
    O3 P2 O4 . . 107.3(4) ?
    O3 P2 O4A . . 87.0(8) ?
    O4 P2 O4A . . 21.9(7) ?
    O3 P2 S3 . . 111.9(2) ?
    O4 P2 S3 . . 104.0(3) ?
    O4A P2 S3 . . 120.3(8) ?
    O3 P2 S4 . . 106.1(2) ?
    O4 P2 S4 . . 111.2(3) ?
    O4A P2 S4 . . 110.9(8) ?
    S3 P2 S4 . . 116.12(12) ?
    P1 S1 Pb . . 84.63(7) ?
    P1 S2 Pb . . 84.84(7) ?
    P2 S3 Pb . . 81.99(8) ?
    P2 S4 Pb . . 90.71(8) ?
    S4 Pb S2 . . 81.03(5) ?
    S4 Pb S1 . . 100.49(5) ?
    S2 Pb S1 . . 73.63(4) ?
    S4 Pb S3 . . 69.50(4) ?
    S2 Pb S3 . . 143.66(5) ?
    S1 Pb S3 . . 90.89(5) ?
    C1 O1 P1 . . 119.7(4) ?
    C8 O2 P1 . . 120.7(4) ?
    C15 O3 P2 . . 120.7(5) ?
    C2 C1 C6 . . 123.2(6) ?
    C2 C1 O1 . . 120.1(6) ?
    C6 C1 O1 . . 116.6(6) ?
    C1 C2 C3 . . 118.9(7) ?
    C1 C2 H2A . . 120.5 ?
    C3 C2 H2A . . 120.5 ?
    C4 C3 C2 . . 119.9(7) ?
    C4 C3 H3A . . 120.1 ?
    C2 C3 H3A . . 120.1 ?
    C3 C4 C5 . . 119.9(7) ?
    C3 C4 H4A . . 120.0 ?
    C5 C4 H4A . . 120.0 ?
    C4 C5 C6 . . 121.9(7) ?
    C4 C5 H5A . . 119.0 ?
    C6 C5 H5A . . 119.0 ?
    C1 C6 C5 . . 116.1(6) ?
    C1 C6 C7 . . 122.0(6) ?
    C5 C6 C7 . . 121.9(6) ?
    C6 C7 H7A . . 109.5 ?
    C6 C7 H7B . . 109.5 ?
    H7A C7 H7B . . 109.5 ?
    C6 C7 H7C . . 109.5 ?
    H7A C7 H7C . . 109.5 ?
    H7B C7 H7C . . 109.5 ?
    C9 C8 C13 . . 123.0(7) ?
    C9 C8 O2 . . 120.4(6) ?
    C13 C8 O2 . . 116.6(6) ?
    C8 C9 C10 . . 119.4(7) ?
    C8 C9 H9A . . 120.3 ?
    C10 C9 H9A . . 120.3 ?
    C9 C10 C11 . . 119.7(8) ?
    C9 C10 H10A . . 120.2 ?
    C11 C10 H10A . . 120.2 ?
    C12 C11 C10 . . 119.6(8) ?
    C12 C11 H11A . . 120.2 ?
    C10 C11 H11A . . 120.2 ?
    C11 C12 C13 . . 122.1(8) ?
    C11 C12 H12A . . 118.9 ?
    C13 C12 H12A . . 118.9 ?
    C12 C13 C8 . . 116.1(7) ?
    C12 C13 C14 . . 121.7(7) ?
    C8 C13 C14 . . 122.2(7) ?
    C13 C14 H14A . . 109.5 ?
    C13 C14 H14B . . 109.5 ?
    H14A C14 H14B . . 109.5 ?
    C13 C14 H14C . . 109.5 ?
    H14A C14 H14C . . 109.5 ?
    H14B C14 H14C . . 109.5 ?
    C16 C15 O3 . . 119.2(8) ?
    C16 C15 C20 . . 122.0(9) ?
    O3 C15 C20 . . 118.9(7) ?
    C15 C16 C17 . . 119.2(9) ?
    C15 C16 H16A . . 120.4 ?
    C17 C16 H16A . . 120.4 ?
    C18 C17 C16 . . 117.7(9) ?
    C18 C17 H17A . . 121.2 ?
    C16 C17 H17A . . 121.2 ?
    C19 C18 C17 . . 122.5(9) ?
    C19 C18 H18A . . 118.8 ?
    C17 C18 H18A . . 118.8 ?
    C18 C19 C20 . . 122.3(9) ?
    C18 C19 H19A . . 118.9 ?
    C20 C19 H19A . . 118.9 ?
    C19 C20 C15 . . 116.4(8) ?
    C19 C20 C21 . . 123.3(9) ?
    C15 C20 C21 . . 120.3(10) ?
    C20 C21 H21A . . 109.5 ?
    C20 C21 H21B . . 109.5 ?
    H21A C21 H21B . . 109.5 ?
    C20 C21 H21C . . 109.5 ?
    H21A C21 H21C . . 109.5 ?
    H21B C21 H21C . . 109.5 ?
    C22 O4 P2 . . 120.1(6) ?
    O4 C22 C23 . . 121.4(6) ?
    O4 C22 C27 . . 118.6(6) ?
    C23 C22 C27 . . 120.0 ?
    C22 C23 C24 . . 120.0 ?
    C22 C23 H23 . . 120.0 ?
    C24 C23 H23 . . 120.0 ?
    C25 C24 C23 . . 120.0 ?
    C25 C24 H24 . . 120.0 ?
    C23 C24 H24 . . 120.0 ?
    C26 C25 C24 . . 120.0 ?
    C26 C25 H25 . . 120.0 ?
    C24 C25 H25 . . 120.0 ?
    C27 C26 C25 . . 120.0 ?
    C27 C26 H26 . . 120.0 ?
    C25 C26 H26 . . 120.0 ?
    C26 C27 C22 . . 120.0 ?
    C26 C27 C28 . . 120.9(8) ?
    C22 C27 C28 . . 119.1(8) ?
    C22A O4A P2 . . 118.4(18) ?
    O4A C22A C23A . . 122.3(15) ?
    O4A C22A C27A . . 117.6(15) ?
    C23A C22A C27A . . 120.0 ?
    C24A C23A C22A . . 120.0 ?
    C24A C23A H23A . . 120.0 ?
    C22A C23A H23A . . 120.0 ?
    C25A C24A C23A . . 120.0 ?
    C25A C24A H24A . . 120.0 ?
    C23A C24A H24A . . 120.0 ?
    C24A C25A C26A . . 120.0 ?
    C24A C25A H25A . . 120.0 ?
    C26A C25A H25A . . 120.0 ?
    C27A C26A C25A . . 120.0 ?
    C27A C26A H26A . . 120.0 ?
    C25A C26A H26A . . 120.0 ?
    C26A C27A C22A . . 120.0 ?
    C26A C27A C28A . . 122(2) ?
    C22A C27A C28A . . 118(2) ?
    C27A C28A H28D . . 109.5 ?
    C27A C28A H28E . . 109.5 ?
    H28D C28A H28E . . 109.5 ?
    C27A C28A H28F . . 109.5 ?
    H28D C28A H28F . . 109.5 ?
    H28E C28A H28F . . 109.5 ?
loop_
    _geom_torsion_atom_site_label_1
    _geom_torsion_atom_site_label_2
    _geom_torsion_atom_site_label_3
    _geom_torsion_atom_site_label_4
    _geom_torsion_site_symmetry_1
    _geom_torsion_site_symmetry_2
    _geom_torsion_site_symmetry_3
    _geom_torsion_site_symmetry_4
    _geom_torsion
    _geom_torsion_publ_flag
    O1 P1 S1 Pb . . . . -118.69(17) ?
    O2 P1 S1 Pb . . . . 127.58(19) ?
    S2 P1 S1 Pb . . . . 4.39(10) ?
    O1 P1 S2 Pb . . . . 120.3(2) ?
    O2 P1 S2 Pb . . . . -126.2(2) ?
    S1 P1 S2 Pb . . . . -4.41(11) ?
    O3 P2 S3 Pb . . . . 133.5(2) ?
    O4 P2 S3 Pb . . . . -110.9(4) ?
    O4A P2 S3 Pb . . . . -126.8(9) ?
    S4 P2 S3 Pb . . . . 11.61(11) ?
    O3 P2 S4 Pb . . . . -137.8(2) ?
    O4 P2 S4 Pb . . . . 105.8(3) ?
    O4A P2 S4 Pb . . . . 129.3(8) ?
    S3 P2 S4 Pb . . . . -12.84(12) ?
    P2 S4 Pb S2 . . . . 166.17(8) ?
    P2 S4 Pb S1 . . . . 94.80(8) ?
    P2 S4 Pb S3 . . . . 7.80(7) ?
    P1 S2 Pb S4 . . . . -100.91(7) ?
    P1 S2 Pb S1 . . . . 2.88(7) ?
    P1 S2 Pb S3 . . . . -65.29(11) ?
    P1 S1 Pb S4 . . . . 74.43(7) ?
    P1 S1 Pb S2 . . . . -2.89(7) ?
    P1 S1 Pb S3 . . . . 143.73(7) ?
    P2 S3 Pb S4 . . . . -7.92(7) ?
    P2 S3 Pb S2 . . . . -45.83(12) ?
    P2 S3 Pb S1 . . . . -108.79(8) ?
    O2 P1 O1 C1 . . . . 76.3(5) ?
    S1 P1 O1 C1 . . . . -38.7(5) ?
    S2 P1 O1 C1 . . . . -167.0(4) ?
    O1 P1 O2 C8 . . . . 77.3(5) ?
    S1 P1 O2 C8 . . . . -165.2(4) ?
    S2 P1 O2 C8 . . . . -37.8(5) ?
    O4 P2 O3 C15 . . . . -68.9(6) ?
    O4A P2 O3 C15 . . . . -77.0(10) ?
    S3 P2 O3 C15 . . . . 44.6(6) ?
    S4 P2 O3 C15 . . . . 172.1(5) ?
    P1 O1 C1 C2 . . . . -69.4(7) ?
    P1 O1 C1 C6 . . . . 114.0(5) ?
    C6 C1 C2 C3 . . . . -2.2(10) ?
    O1 C1 C2 C3 . . . . -178.5(6) ?
    C1 C2 C3 C4 . . . . 1.4(11) ?
    C2 C3 C4 C5 . . . . -0.6(12) ?
    C3 C4 C5 C6 . . . . 0.6(12) ?
    C2 C1 C6 C5 . . . . 2.0(9) ?
    O1 C1 C6 C5 . . . . 178.5(5) ?
    C2 C1 C6 C7 . . . . -177.7(6) ?
    O1 C1 C6 C7 . . . . -1.2(9) ?
    C4 C5 C6 C1 . . . . -1.2(10) ?
    C4 C5 C6 C7 . . . . 178.6(7) ?
    P1 O2 C8 C9 . . . . -63.7(8) ?
    P1 O2 C8 C13 . . . . 117.6(6) ?
    C13 C8 C9 C10 . . . . 0.7(11) ?
    O2 C8 C9 C10 . . . . -178.0(6) ?
    C8 C9 C10 C11 . . . . 2.0(12) ?
    C9 C10 C11 C12 . . . . -2.3(13) ?
    C10 C11 C12 C13 . . . . 0.0(14) ?
    C11 C12 C13 C8 . . . . 2.5(12) ?
    C11 C12 C13 C14 . . . . -179.2(8) ?
    C9 C8 C13 C12 . . . . -2.9(11) ?
    O2 C8 C13 C12 . . . . 175.9(6) ?
    C9 C8 C13 C14 . . . . 178.8(7) ?
    O2 C8 C13 C14 . . . . -2.4(10) ?
    P2 O3 C15 C16 . . . . 75.9(8) ?
    P2 O3 C15 C20 . . . . -104.6(7) ?
    O3 C15 C16 C17 . . . . 178.3(9) ?
    C20 C15 C16 C17 . . . . -1.1(13) ?
    C15 C16 C17 C18 . . . . 1.3(15) ?
    C16 C17 C18 C19 . . . . -1.1(16) ?
    C17 C18 C19 C20 . . . . 0.7(14) ?
    C18 C19 C20 C15 . . . . -0.4(11) ?
    C18 C19 C20 C21 . . . . -179.1(8) ?
    C16 C15 C20 C19 . . . . 0.7(10) ?
    O3 C15 C20 C19 . . . . -178.7(7) ?
    C16 C15 C20 C21 . . . . 179.4(7) ?
    O3 C15 C20 C21 . . . . -0.1(10) ?
    O3 P2 O4 C22 . . . . -87.1(8) ?
    O4A P2 O4 C22 . . . . -65(2) ?
    S3 P2 O4 C22 . . . . 154.3(7) ?
    S4 P2 O4 C22 . . . . 28.5(8) ?
    P2 O4 C22 C23 . . . . 57.5(9) ?
    P2 O4 C22 C27 . . . . -123.2(6) ?
    O4 C22 C23 C24 . . . . 179.3(8) ?
    C27 C22 C23 C24 . . . . 0.0 ?
    C22 C23 C24 C25 . . . . 0.0 ?
    C23 C24 C25 C26 . . . . 0.0 ?
    C24 C25 C26 C27 . . . . 0.0 ?
    C25 C26 C27 C22 . . . . 0.0 ?
    C25 C26 C27 C28 . . . . 178.4(8) ?
    O4 C22 C27 C26 . . . . -179.3(7) ?
    C23 C22 C27 C26 . . . . 0.0 ?
    O4 C22 C27 C28 . . . . 2.3(9) ?
    C23 C22 C27 C28 . . . . -178.4(8) ?
    O3 P2 O4A C22A . . . . -153.3(16) ?
    O4 P2 O4A C22A . . . . 47.8(19) ?
    S3 P2 O4A C22A . . . . 93.1(16) ?
    S4 P2 O4A C22A . . . . -47.2(18) ?
    P2 O4A C22A C23A . . . . -69(2) ?
    P2 O4A C22A C27A . . . . 114.4(17) ?
    O4A C22A C23A C24A . . . . -177(2) ?
    C27A C22A C23A C24A . . . . 0.0 ?
    C22A C23A C24A C25A . . . . 0.0 ?
    C23A C24A C25A C26A . . . . 0.0 ?
    C24A C25A C26A C27A . . . . 0.0 ?
    C25A C26A C27A C22A . . . . 0.0 ?
    C25A C26A C27A C28A . . . . -179(3) ?
    O4A C22A C27A C26A . . . . 177(2) ?
    C23A C22A C27A C26A . . . . 0.0 ?
    O4A C22A C27A C28A . . . . -5(3) ?
    C23A C22A C27A C28A . . . . 179(3) ?
_iucr_refine_instructions_details
;
TITL dj-1 in P2(1)
REM P2(1) (#4 in standard setting)
CELL 1.54184  12.026290  10.742032  13.049901  90.0000 112.8487  90.0000
ZERR    2.00   0.000608   0.000398   0.000755   0.0000   0.0063   0.0000
LATT -1
SYMM -x, y+1/2,-z
SFAC C H O P S Pb
UNIT 56.00 56.00 8.00 4.00 8.00 2.00
ACTA   135.00
BOND   $H
CONF
L.S.  16
damp 100
simu o4 o4a
simu c22 c22a
simu c23 c23a
simu c24 c24a
simu c25 c25a
simu c26 c26a
simu c27 c27a
simu c28 c28a
delu o4 o4a
delu c22 c22a
delu c23 c23a
delu c24 c24a
delu c25 c25a
delu c26 c26a
delu c27 c27a
delu c28 c28a
isor .01 c24a c26a
omit   -12  -5  12
omit   -13  -4  11
omit   -14  -3  10
omit   -12  -6  10
omit    -7 -11   7
omit   -13  -5  10
omit     0  -8  12
omit     0   1  15
omit    -5 -12   6
WGHT    0.032900    1.140100
FVAR       1.00243   0.74697
P1    4    0.581109    0.591588    0.279993    11.00000    0.03414    0.02299 =
         0.04038    0.00060    0.01855    0.00052
P2    4    0.946717    0.369240    0.635593    11.00000    0.03254    0.03543 =
         0.04923   -0.00423    0.01387    0.00531
S1    5    0.659992    0.437667    0.258369    11.00000    0.03951    0.02555 =
         0.05184   -0.00391    0.02338    0.00139
S2    5    0.688922    0.724964    0.370347    11.00000    0.03445    0.02590 =
         0.04804   -0.00320    0.01632   -0.00064
S3    5    0.975947    0.297321    0.509489    11.00000    0.04767    0.03028 =
         0.05945    0.00423    0.03142    0.00643
S4    5    0.849980    0.524176    0.604572    11.00000    0.04010    0.03656 =
         0.05163   -0.00564    0.01784    0.01026
PB    6    0.874757    0.551655    0.403361    11.00000    0.03314    0.02947 =
         0.05628   -0.00157    0.02308   -0.00011
O1    3    0.486173    0.560122    0.335505    11.00000    0.03576    0.02801 =
         0.03811    0.00145    0.01796   -0.00145
O2    3    0.500463    0.644253    0.158226    11.00000    0.04475    0.02380 =
         0.04055    0.00135    0.01962   -0.00057
O3    3    0.879168    0.272397    0.686392    11.00000    0.04249    0.04665 =
         0.05125    0.00227    0.02351    0.01014
C1    1    0.414256    0.451714    0.302875    11.00000    0.03561    0.02858 =
         0.04251   -0.00263    0.02222    0.00172
C2    1    0.324620    0.443810    0.198120    11.00000    0.04091    0.03610 =
         0.04168    0.00018    0.02147   -0.00404
AFIX  43
H2A   2    0.311877    0.508636    0.147580    11.00000   -1.20000
AFIX   0
C3    1    0.252834    0.336470    0.168826    11.00000    0.04719    0.04352 =
         0.05495   -0.00851    0.02491   -0.00836
AFIX  43
H3A   2    0.193000    0.328793    0.097850    11.00000   -1.20000
AFIX   0
C4    1    0.271028    0.242687    0.245124    11.00000    0.05835    0.03062 =
         0.06735   -0.00974    0.03681   -0.01212
AFIX  43
H4A   2    0.222994    0.171732    0.226128    11.00000   -1.20000
AFIX   0
C5    1    0.360784    0.253826    0.350174    11.00000    0.04904    0.03134 =
         0.06898    0.00813    0.03762    0.00286
AFIX  43
H5A   2    0.372578    0.189273    0.400815    11.00000   -1.20000
AFIX   0
C6    1    0.435001    0.360157    0.382846    11.00000    0.03495    0.03268 =
         0.04514    0.01022    0.02414    0.00662
C7    1    0.530592    0.373496    0.497827    11.00000    0.03622    0.05410 =
         0.06126    0.02216    0.01985    0.00632
AFIX 137
H7A   2    0.519762    0.450970    0.529451    11.00000   -1.50000
H7B   2    0.608773    0.372172    0.494148    11.00000   -1.50000
H7C   2    0.524364    0.305877    0.543406    11.00000   -1.50000
AFIX   0
C8    1    0.455136    0.767150    0.144340    11.00000    0.03986    0.02793 =
         0.03843    0.00144    0.01344   -0.00328
C9    1    0.374405    0.802399    0.189510    11.00000    0.04184    0.04104 =
         0.04580    0.00216    0.01874    0.00384
AFIX  43
H9A   2    0.350810    0.746359    0.231557    11.00000   -1.20000
AFIX   0
C10   1    0.328280    0.922157    0.172003    11.00000    0.05472    0.04053 =
         0.05101    0.00607    0.01962    0.01529
AFIX  43
H10A  2    0.275374    0.947923    0.204160    11.00000   -1.20000
AFIX   0
C11   1    0.361393    1.003544    0.106233    11.00000    0.07548    0.03974 =
         0.05194    0.00647    0.03248    0.01539
AFIX  43
H11A  2    0.328574    1.083159    0.091850    11.00000   -1.20000
AFIX   0
C12   1    0.443743    0.965443    0.062064    11.00000    0.08252    0.03866 =
         0.04411    0.01234    0.02976    0.00620
AFIX  43
H12A  2    0.465349    1.020680    0.018079    11.00000   -1.20000
AFIX   0
C13   1    0.495036    0.847305    0.081436    11.00000    0.05378    0.02841 =
         0.04233   -0.00110    0.02144    0.00333
C14   1    0.585288    0.807565    0.034511    11.00000    0.07853    0.03801 =
         0.05795   -0.00062    0.04031   -0.00416
AFIX 137
H14A  2    0.648652    0.760960    0.089499    11.00000   -1.50000
H14B  2    0.618805    0.879825    0.013893    11.00000   -1.50000
H14C  2    0.546148    0.756486   -0.029883    11.00000   -1.50000
AFIX   0
C15   1    0.916165    0.147535    0.704988    11.00000    0.04685    0.04399 =
         0.05004    0.00796    0.03245    0.00892
C16   1    1.020966    0.117789    0.796233    11.00000    0.04960    0.06215 =
         0.04482    0.00625    0.02363    0.01224
AFIX  43
H16A  2    1.066943    0.180129    0.843032    11.00000   -1.20000
AFIX   0
C17   1    1.056688   -0.008662    0.816893    11.00000    0.05721    0.07855 =
         0.06189    0.02693    0.02698    0.02864
AFIX  43
H17A  2    1.125275   -0.031484    0.877947    11.00000   -1.20000
AFIX   0
C18   1    0.985656   -0.097137    0.742760    11.00000    0.05945    0.04362 =
         0.09473    0.01853    0.04561    0.01174
AFIX  43
H18A  2    1.008575   -0.180319    0.754364    11.00000   -1.20000
AFIX   0
C19   1    0.885574   -0.067306    0.655337    11.00000    0.06854    0.03500 =
         0.08377    0.00668    0.05537    0.00237
AFIX  43
H19A  2    0.840914   -0.130505    0.608795    11.00000   -1.20000
AFIX   0
C20   1    0.845576    0.056021    0.631364    11.00000    0.04386    0.04666 =
         0.06317    0.00958    0.03388    0.00078
C21   1    0.732451    0.091771    0.534584    11.00000    0.04327    0.04663 =
         0.06748    0.00113    0.02666   -0.00285
AFIX 137
H21A  2    0.749550    0.159394    0.494852    11.00000   -1.50000
H21B  2    0.671973    0.117082    0.561312    11.00000   -1.50000
H21C  2    0.703574    0.021671    0.485772    11.00000   -1.50000
AFIX   0
part 1 21.0
O4    3    1.080025    0.391660    0.728929    21.00000    0.03332    0.04719 =
         0.04917   -0.00689    0.01755    0.00383
AFIX  66
C22   1    1.099073    0.482283    0.808818    21.00000    0.04587    0.03578 =
         0.03427   -0.00663    0.01002    0.00009
C23   1    1.036818    0.481741    0.879005    21.00000    0.06671    0.06838 =
         0.03976    0.00113    0.02215    0.01315
AFIX  43
H23   2    0.980234    0.419891    0.872081    21.00000   -1.20000
AFIX  65
C24   1    1.059135    0.573639    0.959542    21.00000    0.08651    0.09801 =
         0.03707   -0.00443    0.01235    0.03138
AFIX  43
H24   2    1.017482    0.573275    1.006502    21.00000   -1.20000
AFIX  65
C25   1    1.143706    0.666082    0.969891    21.00000    0.08664    0.06404 =
         0.05181   -0.01311   -0.01298    0.01158
AFIX  43
H25   2    1.158636    0.727568    1.023776    21.00000   -1.20000
AFIX  65
C26   1    1.205961    0.666626    0.899704    21.00000    0.07307    0.04571 =
         0.05844   -0.00398   -0.01517    0.00275
AFIX  43
H26   2    1.262545    0.728476    0.906629    21.00000   -1.20000
AFIX  65
C27   1    1.183646    0.574728    0.819167    21.00000    0.05049    0.05360 =
         0.05467    0.01745    0.00326    0.00124
AFIX   0
C28   1    1.247539    0.575350    0.740489    21.00000    0.04204    0.05995 =
         0.08154    0.02013    0.01366   -0.01195
AFIX 137
H28A  2    1.304991    0.642209    0.759595    21.00000   -1.50000
H28B  2    1.189734    0.586672    0.665815    21.00000   -1.50000
H28C  2    1.288717    0.497565    0.745785    21.00000   -1.50000
AFIX   0
part 2 -21.0
same o4 > c28
O4A   3    1.056998    0.373699    0.761741   -21.00000    0.01449    0.05836 =
         0.05615   -0.00688    0.00957    0.00299
AFIX  66
C22A  1    1.126857    0.478839    0.792644   -21.00000    0.04440    0.05205 =
         0.04715    0.01597   -0.00253    0.01105
C23A  1    1.207057    0.512482    0.744276   -21.00000    0.02813    0.04361 =
         0.06734   -0.01541    0.01446   -0.00752
AFIX  43
H23A  2    1.211784    0.465346    0.686326   -21.00000   -1.20000
AFIX  65
C24A  1    1.280192    0.616575    0.782521   -21.00000    0.03901    0.04410 =
         0.05099    0.00506    0.01492   -0.01020
AFIX  43
H24A  2    1.333852    0.639083    0.750159   -21.00000   -1.20000
AFIX  65
C25A  1    1.273128    0.687026    0.869134   -21.00000    0.04678    0.04233 =
         0.06437    0.01129   -0.00750   -0.01708
AFIX  43
H25A  2    1.322061    0.756670    0.894723   -21.00000   -1.20000
AFIX  65
C26A  1    1.192928    0.653384    0.917503   -21.00000    0.05031    0.04033 =
         0.03327   -0.00145    0.00487   -0.00349
AFIX  43
H26A  2    1.188202    0.700521    0.975454   -21.00000   -1.20000
AFIX  65
C27A  1    1.119793    0.549292    0.879259   -21.00000    0.03268    0.05991 =
         0.07181    0.02644    0.02519    0.01616
AFIX   0
C28A  1    1.029870    0.511128    0.926930   -21.00000    0.03928    0.18584 =
         0.04259   -0.02332    0.01502   -0.01231
AFIX 137
H28D  2    1.044166    0.426187    0.951426   -21.00000   -1.50000
H28E  2    0.949769    0.518943    0.871014   -21.00000   -1.50000
H28F  2    1.038086    0.563812    0.988881   -21.00000   -1.50000
HKLF 4
REM  dj-1 in P2(1)
REM R1 =  0.0303 for   4269 Fo > 4sig(Fo)  and  0.0326 for all   4494 data
REM    406 parameters refined using     55 restraints
END
WGHT      0.0327      1.1537
REM Highest difference peak  1.116,  deepest hole -1.153,  1-sigma level  0.101
Q1    1   0.8887  0.5533  0.4597  11.00000  0.05    1.12
Q2    1   0.7941  0.5526  0.3600  11.00000  0.05    0.89
Q3    1   0.9532  0.5538  0.4540  11.00000  0.05    0.77
Q4    1   1.3746  0.5567  0.7942  11.00000  0.05    0.71
Q5    1   0.8935  0.6167  0.3833  11.00000  0.05    0.63
Q6    1   0.8963  0.4876  0.3850  11.00000  0.05    0.58
Q7    1   0.8619  0.7206  0.4485  11.00000  0.05    0.54
Q8    1   0.8829  0.4868  0.4677  11.00000  0.05    0.52
Q9    1   0.9430  0.2371  0.5628  11.00000  0.05    0.49
Q10   1   1.0932  0.4232  0.5474  11.00000  0.05    0.42
Q11   1   0.8166  0.5567  0.5176  11.00000  0.05    0.42
Q12   1   0.7412  0.6544  0.4280  11.00000  0.05    0.42
Q13   1   0.6784  0.3785  0.3693  11.00000  0.05    0.41
Q14   1   0.8564  0.3850  0.4491  11.00000  0.05    0.41
Q15   1   0.8214  0.0939  0.4732  11.00000  0.05    0.40
Q16   1   1.0791  0.1955  0.4755  11.00000  0.05    0.40
Q17   1   0.9228 -0.2257  0.5588  11.00000  0.05    0.40
Q18   1   0.8649  0.5606  0.6783  11.00000  0.05    0.40
Q19   1   1.1929  0.1446  0.7660  11.00000  0.05    0.39
Q20   1   0.8016  0.3100  0.4448  11.00000  0.05    0.37
;
data_global
_journal_date_recd_electronic     2012-11-16
_journal_date_accepted     2012-11-21
_journal_name_full     'Acta Crystallographica, Section E'
_journal_year     2013
_journal_volume     69
_journal_issue      1
_journal_page_first     m29
_journal_page_last     m30
_journal_paper_category     QM
_journal_paper_doi     10.1107/S1600536812047964
_journal_coeditor_code     BT6859
_publ_contact_author_name     'Ray J. Butcher'
_publ_contact_author_address
;
Department of Chemistry
Howard University
525 College Street NW
Washington
DC 20059
USA
;
_publ_contact_author_email     'rbutcher99@yahoo.com'
_publ_contact_author_fax     '(202) 806 5442'
_publ_contact_author_phone     '(202) 806 9892'
_publ_section_title
;\
<i>catena</i>-Poly[[[<i>O</i>,<i>O</i>'-bis(2-methylphenyl)
dithiophosphato-\k^2^<i>S</i>,<i>S</i>]lead(II)]-\m-<i>O</i>,<i>O</i>'-bis(2-\
methylphenyl) dithiophosphato-\k^3^<i>S</i>,<i>S</i>':<i>S</i>]
;
loop_
    _publ_author_name
    _publ_author_footnote
    _publ_author_address
    'Butcher, Ray J.' ?
;
Department of Chemistry
Howard University
525 College Street NW
Washington
DC 20059
USA
;
    'Ratnani, Raju'
;
Deceased
;
;
Department of Pure & Applied Chemistry
M.D.S. University
Ajmer 305 009
India
;
    '\"Ozt\"urk Yildirim, Sema' .
;
Department of Chemistry
Howard University
525 College Street NW
Washington
DC 20059
USA
Department of Physics
Faculty of Sciences
Erciyes University
38039 Kayseri,
Turkey
;
    'Falola, Oluwaseun' .
;
Department of Chemistry
Howard University
525 College Street NW
Washington
DC 20059
USA
;
