# Supplementary material for: catena-Poly[[[O,O′-bis­(2-methyl­phen­yl) dithio­phosphato-κ2 S,S]lead(II)]-μ-O,O′-bis­(2-methyl­phen­yl) dithio­phosphato-κ3 S,S′:S]
Source: Acta Crystallogr Sect E Struct Rep Online. 2012 Dec 8;69(Pt 1):m29–30. doi: 10.1107/S1600536812047964 (PMC3588372; doi:10.1107/S1600536812047964)
Supplement: Supplementary file 2 [file e-69-00m29-Isup2.hkl]

# 
# h,k,l, Fc-squared, Fo-squared, sigma(Fo-squared) and status flag 
# 
data_I
_shelx_title ' dj-1 in P2(1)' 
_shelx_refln_list_code          4 
_shelx_F_calc_maximum      216.63 
_exptl_crystal_F_000       808.00 
_reflns_d_resolution_high  0.7959 
 
loop_ 
 _symmetry_equiv_pos_as_xyz 
 'x, y, z' 
 '-x, y+1/2, -z' 
 
_cell_length_a    12.0263 
_cell_length_b    10.7420 
_cell_length_c    13.0499 
_cell_angle_alpha  90.000 
_cell_angle_beta  112.849 
_cell_angle_gamma  90.000 
 
_shelx_F_squared_multiplier     1.000 
 
loop_ 
 _refln_index_h 
 _refln_index_k 
 _refln_index_l 
 _refln_F_squared_calc 
 _refln_F_squared_meas 
 _refln_F_squared_sigma 
 _refln_observed_status 
   1 -13   0      131.53      193.21     39.42 o 
   2 -13   0     1793.60     2125.49    114.71 o 
   3 -13   0      232.33      282.27     39.20 o 
   0 -12   0     1724.08     2014.45    164.08 o 
   1 -12   0     1784.95     1967.69     94.62 o 
   2 -12   0      144.76      136.46     28.06 o 
   3 -12   0      406.77      419.47     44.24 o 
   4 -12   0      702.03      795.72     61.48 o 
   5 -12   0      881.11      805.35     49.05 o 
   1 -11   0     1771.56     1825.15     56.12 o 
   2 -11   0     3009.39     3146.61     95.70 o 
   3 -11   0      567.07      588.09     39.98 o 
   4 -11   0      421.89      412.87     33.98 o 
   5 -11   0      783.68      817.59     51.56 o 
   6 -11   0     1638.86     1680.30    102.14 o 
   7 -11   0      262.72      293.75     37.33 o 
   8 -11   0       53.35       37.49     17.17 o 
   0 -10   0     3911.75     3939.38    179.12 o 
   1 -10   0      664.28      691.53     33.19 o 
   2 -10   0      832.15      822.69     43.26 o 
   3 -10   0     2670.88     2598.36     84.14 o 
   4 -10   0     2962.38     2992.78    102.68 o 
   5 -10   0     3184.36     3158.18     86.12 o 
   6 -10   0      622.52      544.30     35.18 o 
   7 -10   0      233.11      187.57     24.48 o 
   8 -10   0     1396.16     1377.25     64.41 o 
   9 -10   0      546.88      533.19     31.88 o 
   1  -9   0     1517.93     1525.11     47.07 o 
   2  -9   0     3862.90     4112.44    150.31 o 
   3  -9   0      994.18      992.14     46.79 o 
   4  -9   0       75.80       77.52     20.86 o 
   5  -9   0     3302.42     3106.47     99.10 o 
   6  -9   0     1869.15     1755.67     72.79 o 
   7  -9   0     1563.86     1438.60     73.15 o 
   8  -9   0      204.48      188.42     27.56 o 
   9  -9   0     1372.11     1400.14     62.42 o 
  10  -9   0      759.23      838.74     39.21 o 
   0  -8   0     5868.16     5391.68    433.80 o 
   1  -8   0     5236.30     5810.84    481.40 o 
   2  -8   0      210.80      188.44     18.12 o 
   3  -8   0     3223.10     3346.29     84.32 o 
   4  -8   0     5770.77     5490.80    125.37 o 
   5  -8   0     1220.62     1218.41     59.92 o 
   6  -8   0      622.03      481.75     33.22 o 
   7  -8   0     1305.98     1119.41     54.71 o 
   8  -8   0     4351.53     4389.51    181.57 o 
   9  -8   0     1559.45     1651.22     74.59 o 
  10  -8   0       75.50       68.48     18.49 o 
  11  -8   0      335.40      321.23     23.08 o 
   1  -7   0     5091.77     5159.83    227.03 o 
   2  -7   0     9330.76     9457.70    320.02 o 
   3  -7   0     2977.05     2770.49    223.19 o 
   4  -7   0      329.39      240.11     74.71 o 
   5  -7   0     3369.07     3365.54     77.17 o 
   6  -7   0     5722.43     5550.64    110.66 o 
   7  -7   0     1855.40     1716.04     69.75 o 
   8  -7   0       39.03       35.92     23.68 o 
   9  -7   0     1292.11     1323.14     72.56 o 
  10  -7   0     2532.87     3020.21    100.12 o 
  11  -7   0      543.20      672.13     43.16 o 
   0  -6   0    10413.92    10020.64    345.03 o 
   1  -6   0     6621.40     6964.09    241.89 o 
   2  -6   0      503.59      473.54     65.23 o 
   3  -6   0     7875.33     7881.00    299.69 o 
   4  -6   0     7200.73     7167.27    430.59 o 
   5  -6   0     6038.75     6071.97    309.34 o 
   6  -6   0        5.37        3.61     11.95 o 
   7  -6   0     2323.46     2162.94     56.08 o 
   8  -6   0     1693.61     1667.37     88.43 o 
   9  -6   0      771.58      744.06     47.90 o 
  10  -6   0       70.52       69.42     17.79 o 
  11  -6   0     1266.52     1452.07     94.53 o 
  12  -6   0     1304.66     1335.41    227.97 o 
   1  -5   0     9104.75     9469.51    160.76 o 
   2  -5   0    15764.67    16183.68    382.02 o 
   3  -5   0     6447.33     6566.38    391.36 o 
   4  -5   0      568.96      617.59     86.77 o 
   5  -5   0     4086.38     4049.80    364.96 o 
   6  -5   0     6802.79     7079.15    534.09 o 
   7  -5   0     2794.61     2756.30    120.96 o 
   8  -5   0      298.74      258.48     38.50 o 
   9  -5   0      930.77      900.06     44.85 o 
  10  -5   0     1964.70     2072.46    100.10 o 
  11  -5   0     1109.22     1138.49     67.02 o 
  12  -5   0      166.19      145.57     20.73 o 
   0  -4   0    20970.20    21100.41    283.98 o 
   1  -4   0     9799.98    10148.02    144.11 o 
   2  -4   0     3955.08     4334.83    126.87 o 
   3  -4   0    13657.96    14450.91    741.32 o 
   4  -4   0    11414.74    12098.75    769.52 o 
   5  -4   0     1843.14     1894.96    156.55 o 
   6  -4   0     1127.72     1054.16    125.48 o 
   7  -4   0     7108.42     7281.15    356.15 o 
   8  -4   0     7693.46     8145.24    172.86 o 
   9  -4   0     1014.91      979.00     44.02 o 
  10  -4   0       29.88       29.25     14.10 o 
  11  -4   0      941.39      935.95     39.22 o 
  12  -4   0     1724.76     1895.85     75.65 o 
   1  -3   0     7708.20     7601.18    183.63 o 
   2  -3   0    26765.89    25741.22    769.38 o 
   3  -3   0    17159.29    17903.49    610.27 o 
   4  -3   0     3484.22     3520.98    188.14 o 
   5  -3   0     7161.25     7302.13    291.81 o 
   6  -3   0     9706.61    10273.76    384.39 o 
   7  -3   0     7746.67     8477.87    432.24 o 
   8  -3   0      592.47      579.28     42.46 o 
   9  -3   0     1790.02     1826.04     84.92 o 
  10  -3   0     3700.54     3948.45    134.25 o 
  11  -3   0      776.73      816.39     44.23 o 
  12  -3   0       61.29       73.57     16.50 o 
  13  -3   0      623.44      513.83     84.48 o 
   0  -2   0    29203.67    26015.81    424.42 o 
   1  -2   0    11367.55    11143.58    265.98 o 
   2  -2   0     3147.51     3283.85    124.73 o 
   3  -2   0    23934.88    25438.31   1165.59 o 
   4  -2   0    22058.20    22560.37   1322.13 o 
   5  -2   0     5232.02     5593.11    238.85 o 
   6  -2   0       46.64       38.63     31.15 o 
   7  -2   0     5399.66     5661.00    650.44 o 
   8  -2   0     5966.06     6375.84    591.01 o 
   9  -2   0     1562.08     1622.31    101.80 o 
  10  -2   0      587.90      582.84     40.26 o 
  11  -2   0     1486.91     1511.30     59.89 o 
  12  -2   0      566.90      639.75     45.41 o 
  13  -2   0      681.76      628.63    125.98 o 
   1  -1   0    10709.61    10396.34    270.18 o 
   2  -1   0     7509.43     7532.71    177.56 o 
   3  -1   0    17150.10    17659.60   1016.51 o 
   4  -1   0       70.32       93.47     31.97 o 
   5  -1   0    11132.72    11949.58    343.64 o 
   6  -1   0     9220.53    10243.42    827.81 o 
   7  -1   0     1912.79     2201.48    311.35 o 
   8  -1   0      154.63      107.03     70.86 o 
   9  -1   0     3586.69     3517.76    112.12 o 
  10  -1   0     4835.74     5047.12    118.21 o 
  11  -1   0      384.19      441.73     42.22 o 
  12  -1   0       71.77       70.43     22.47 o 
  13  -1   0      774.68      867.93     63.72 o 
   1   0   0    12028.57    12039.34    270.80 o 
   2   0   0     6028.85     6162.99    223.33 o 
   3   0   0     2800.29     2815.73    103.17 o 
   4   0   0    16341.09    17947.31    527.53 o 
   5   0   0    11638.69    13416.42    332.69 o 
   6   0   0      885.12      916.32     74.64 o 
   7   0   0     5222.65     4856.66    374.50 o 
   8   0   0     4086.42     3494.18    337.29 o 
   9   0   0     1816.12     1766.06    235.01 o 
  10   0   0      223.29      175.66     29.77 o 
  11   0   0     3251.58     3421.19    114.48 o 
  12   0   0      891.02      972.90     55.67 o 
  13   0   0      936.19      984.48     70.38 o 
   1   1   0    10767.10    10312.51    235.15 o 
   2   1   0     5042.27     4463.05    326.89 o 
   3   1   0    16151.51    16359.04    622.79 o 
   4   1   0       77.53      124.29     25.69 o 
   5   1   0    10990.00    12341.09    373.57 o 
   6   1   0     9833.15    10233.78    513.53 o 
   7   1   0     2562.21     2667.97    270.13 o 
   8   1   0      186.24      100.82     60.49 o 
   9   1   0     2928.24     2789.27    138.79 o 
  10   1   0     5044.38     5115.62    217.56 o 
  11   1   0      334.01      351.83     38.19 o 
  12   1   0       62.73       25.92     18.34 o 
  13   1   0      718.99      725.69     57.87 o 
   1   2   0    10876.55    10386.60    254.22 o 
   2   2   0     3302.04     3323.06    132.85 o 
   3   2   0    25490.65    25924.31    619.74 o 
   4   2   0    20547.17    21233.76    584.47 o 
   5   2   0     5256.49     5529.13    283.05 o 
   6   2   0       64.63       44.56     31.15 o 
   7   2   0     5788.86     5762.72    413.84 o 
   9   2   0     1368.57     1348.63    100.98 o 
  10   2   0      548.50      577.07     46.25 o 
  11   2   0     1414.90     1452.13    104.18 o 
  12   2   0      636.92      689.47     67.91 o 
  13   2   0      642.26      713.62     55.68 o 
   2   3   0    27849.32    27169.36    610.34 o 
   3   3   0    18835.06    19292.75    492.69 o 
   4   3   0     3426.12     3488.20    187.33 o 
   5   3   0     6567.12     6925.25    311.02 o 
   6   3   0     9470.14    10492.51    441.86 o 
   8   3   0      599.84      502.13     61.17 o 
   9   3   0     1783.74     1501.35    104.23 o 
  10   3   0     4166.22     4072.63    182.33 o 
  11   3   0     1129.39     1109.05     88.81 o 
  12   3   0       55.04       55.73     28.47 o 
  13   3   0      571.73      541.23     44.83 o 
   2   4   0     4080.89     4211.06    169.21 o 
   3   4   0    14556.28    15500.21    422.50 o 
   8   4   0     7612.59     7002.03    233.00 o 
   9   4   0      671.16      581.27     68.22 o 
  10   4   0       25.26      -25.51     32.78 o 
  11   4   0      988.73      996.74     80.51 o 
  12   4   0     1543.32     1583.21     85.61 o 
  -4 -13   1       81.23      102.95     25.63 o 
  -3 -13   1     1478.17     1923.04    188.29 o 
  -2 -13   1      640.76      756.70     70.66 o 
  -1 -13   1       82.84       80.60     15.79 o 
   1 -13   1     1607.87     2139.28    112.10 o 
   2 -13   1      582.73      733.41     61.38 o 
   3 -13   1       62.06       98.40     22.89 o 
  -6 -12   1      316.57      222.22     30.41 o 
  -5 -12   1     1730.09     2003.59    211.63 o 
  -4 -12   1      212.18      234.19     61.95 o 
  -3 -12   1      211.21      180.93     38.31 o 
  -2 -12   1     1201.44     1281.43     86.98 o 
  -1 -12   1     2261.39     2291.23     98.42 o 
   0 -12   1     2035.81     2268.45     94.84 o 
   1 -12   1      296.10      311.78     20.60 o 
   2 -12   1      752.63      826.85     46.47 o 
   3 -12   1      351.99      349.69     26.82 o 
   4 -12   1      795.41      849.00     50.99 o 
   5 -12   1       46.21       40.14     14.38 o 
  -8 -11   1      364.37      377.03     44.52 o 
  -7 -11   1      649.78      558.20    148.58 o 
  -6 -11   1     2167.64     2025.46    115.25 o 
  -5 -11   1       66.25       58.01     27.69 o 
  -4 -11   1     1791.44     1858.05     95.33 o 
  -3 -11   1     2611.72     2704.04    100.47 o 
  -2 -11   1     2715.26     2823.10    118.08 o 
  -1 -11   1      451.95      454.85     27.56 o 
   0 -11   1      917.01      968.86     47.68 o 
   1 -11   1     2036.73     2041.17     66.71 o 
   2 -11   1      920.81      913.93     35.27 o 
   3 -11   1      175.75      149.43     23.42 o 
   4 -11   1       81.05       82.10     20.06 o 
   5 -11   1     2348.85     2295.54     81.53 o 
   6 -11   1      209.30      161.22     19.49 o 
   7 -11   1       96.69       96.16     16.67 o 
  -9 -10   1     1650.68     1629.79     77.32 o 
  -8 -10   1      557.00      505.01     43.10 o 
  -7 -10   1      609.66      508.27     49.46 o 
  -6 -10   1      788.56      757.93     46.90 o 
  -5 -10   1     4664.32     4575.83    144.13 o 
  -4 -10   1     2440.75     2397.15     86.33 o 
  -3 -10   1      729.83      684.24     39.62 o 
  -2 -10   1     1147.54     1116.36     48.88 o 
  -1 -10   1     1856.45     1881.36     54.37 o 
   0 -10   1     1590.55     1613.96     53.80 o 
   1 -10   1      153.13      143.85     17.31 o 
   2 -10   1     1329.90     1247.06     51.11 o 
   3 -10   1     1522.22     1444.33     64.55 o 
   4 -10   1     4299.81     4193.19    127.60 o 
   5 -10   1       50.06       68.08     20.02 o 
   6 -10   1      223.19      207.99     26.59 o 
   7 -10   1      680.93      629.88     48.53 o 
   8 -10   1      934.67      945.37     48.62 o 
 -10  -9   1     1232.34     1375.00     50.58 o 
  -9  -9   1      151.72      119.40     23.25 o 
  -8  -9   1     1114.41     1177.88     62.95 o 
  -7  -9   1     1826.51     1762.13     59.13 o 
  -6  -9   1     2572.94     2420.16    105.68 o 
  -5  -9   1       73.69       31.37     18.38 o 
  -4  -9   1     1145.77     1139.17     51.10 o 
  -3  -9   1     3297.85     3266.91     78.17 o 
  -2  -9   1     2196.76     2165.80     87.34 o 
  -1  -9   1       32.06       19.46     12.81 o 
   0  -9   1     3117.92     3220.11    114.03 o 
   1  -9   1     4892.60     5229.19    150.14 o 
   2  -9   1     3118.58     3143.81     94.31 o 
   3  -9   1       82.82       69.72     13.85 o 
   4  -9   1     2147.47     2001.35     85.33 o 
   5  -9   1     4685.41     4335.40    118.92 o 
   6  -9   1      984.89      933.51     43.28 o 
   7  -9   1      897.95      881.80     55.60 o 
   8  -9   1      563.16      502.55     33.29 o 
   9  -9   1     1380.56     1401.82     62.55 o 
 -11  -8   1      175.91      180.18     29.73 o 
 -10  -8   1      535.19      542.77     40.50 o 
  -9  -8   1     2713.92     2815.19    101.48 o 
  -8  -8   1     2464.82     2377.88     96.42 o 
  -7  -8   1      275.19      252.28     28.24 o 
  -6  -8   1      180.56      162.02     19.42 o 
  -5  -8   1     3304.89     3116.15     89.84 o 
  -4  -8   1     2094.33     2055.83     60.26 o 
  -3  -8   1     1054.08      997.40     41.35 o 
  -2  -8   1     3142.34     3222.66    113.56 o 
  -1  -8   1     7633.04     8500.64    391.22 o 
   0  -8   1     3826.00     4044.12    253.90 o 
   1  -8   1     2479.97     2457.76    109.95 o 
   2  -8   1      611.80      605.47     27.29 o 
   3  -8   1     4218.79     3963.93     88.71 o 
   4  -8   1     2511.62     2502.53     70.92 o 
   5  -8   1       54.85       69.37     15.28 o 
   6  -8   1      801.21      710.90     39.78 o 
   7  -8   1     2367.13     2119.40    102.86 o 
   8  -8   1     3098.54     3216.91    112.26 o 
   9  -8   1       10.22        0.57     18.30 o 
  10  -8   1      182.63      133.59     22.01 o 
 -12  -7   1      314.18      293.13     63.36 o 
 -11  -7   1     1608.97     1973.40     71.44 o 
 -10  -7   1     1672.85     1819.05     79.99 o 
  -9  -7   1      311.93      277.37     36.67 o 
  -8  -7   1     1318.80     1263.66     82.96 o 
  -7  -7   1     2500.25     2410.90     61.19 o 
  -6  -7   1     4799.13     4681.02     95.55 o 
  -5  -7   1      211.90      216.22     22.72 o 
  -4  -7   1     2864.46     2714.45    222.46 o 
  -3  -7   1     6152.97     5987.27    319.91 o 
  -2  -7   1     6216.47     6166.89    250.19 o 
  -1  -7   1      662.32      648.81     79.10 o 
   0  -7   1     4078.22     3904.54    194.16 o 
   1  -7   1     7074.24     7191.94    307.93 o 
   2  -7   1     5568.92     5538.64    311.21 o 
   3  -7   1      838.69      762.57    119.45 o 
   4  -7   1     1540.40     1479.92     65.59 o 
   5  -7   1     5091.54     4720.87    108.19 o 
   6  -7   1     1921.99     1720.04    122.43 o 
   7  -7   1      333.42      320.53     40.21 o 
   8  -7   1     1541.64     1413.90     66.48 o 
   9  -7   1     1756.31     1799.19     96.54 o 
  10  -7   1     1147.39     1323.50     62.21 o 
  11  -7   1      137.24      120.12     18.25 o 
 -12  -6   1      949.68     1137.11     47.11 o 
 -11  -6   1      374.56      365.28     34.67 o 
 -10  -6   1      590.78      611.02     44.96 o 
  -9  -6   1      959.11      905.24     50.26 o 
  -8  -6   1     1119.72     1027.53     47.19 o 
  -7  -6   1        4.04        9.32      9.39 o 
  -6  -6   1     2425.22     2409.35     67.92 o 
  -5  -6   1    10379.36    10252.00    393.90 o 
  -4  -6   1     6325.67     5936.18    271.71 o 
  -3  -6   1     1643.16     1459.54    119.59 o 
  -2  -6   1     1984.18     1983.72    127.58 o 
  -1  -6   1     6030.27     5862.57    181.94 o 
   0  -6   1    13575.06    14029.42    312.98 o 
   1  -6   1      982.16      937.81     75.60 o 
   2  -6   1     2196.56     2074.38    116.64 o 
   3  -6   1     8907.58     9301.90    374.94 o 
   4  -6   1     6119.93     6586.11    437.11 o 
   5  -6   1      675.14      582.19    106.45 o 
   6  -6   1     2785.21     2637.12     86.80 o 
   7  -6   1     4671.83     4538.67    137.27 o 
   8  -6   1     1415.57     1341.86     54.20 o 
   9  -6   1      312.99      325.27     26.61 o 
  10  -6   1      767.54      779.08     35.68 o 
  11  -6   1     2128.20     2061.55    104.23 o 
 -13  -5   1      209.92      180.63     24.44 o 
 -12  -5   1      409.97      450.36     35.87 o 
 -11  -5   1     1490.54     1635.23     87.38 o 
 -10  -5   1     1200.01     1198.74     79.84 o 
  -9  -5   1      277.03      275.40     38.94 o 
  -8  -5   1     1875.87     1854.89     68.20 o 
  -7  -5   1     8186.60     8226.31    246.46 o 
  -6  -5   1     3989.58     3930.71    243.34 o 
  -5  -5   1      512.10      465.22     78.63 o 
  -4  -5   1     3198.15     3115.57    183.70 o 
  -3  -5   1    19174.44    19097.17    818.34 o 
  -2  -5   1    10605.39    10737.63    257.33 o 
  -1  -5   1     2845.11     2892.53     83.03 o 
   0  -5   1     2374.87     2322.25     88.20 o 
   1  -5   1    14586.99    15284.29    261.70 o 
   2  -5   1     5655.46     5759.17    167.22 o 
   3  -5   1      163.31      149.34     37.75 o 
   4  -5   1     1604.59     1630.38    264.56 o 
   5  -5   1     6477.33     6553.54    323.32 o 
   6  -5   1     5146.02     5580.19    310.90 o 
   7  -5   1      303.27      275.16     29.74 o 
   8  -5   1     1266.41     1230.83     52.53 o 
   9  -5   1     3035.15     2890.00     91.06 o 
  10  -5   1     2233.05     2320.75     99.74 o 
  11  -5   1       37.69       35.92     13.25 o 
  12  -5   1      793.67      821.65     54.04 o 
 -13  -4   1     1009.00     1021.59     42.63 o 
 -12  -4   1      846.11      873.97     38.51 o 
 -11  -4   1      122.18      105.62     17.77 o 
 -10  -4   1     1187.29     1275.04     57.98 o 
  -9  -4   1     1581.64     1575.56     77.87 o 
  -8  -4   1     6796.70     6889.14    241.99 o 
  -7  -4   1     1026.30      993.92    124.05 o 
  -6  -4   1     1200.25     1118.70    124.38 o 
  -5  -4   1     3833.27     3985.83    268.35 o 
  -4  -4   1     8639.47     8556.58    396.69 o 
  -3  -4   1     1330.98     1411.93     73.97 o 
  -2  -4   1     5512.37     5347.40    130.92 o 
  -1  -4   1    15059.86    14651.64    214.26 o 
   0  -4   1    17807.61    17650.64    227.58 o 
   1  -4   1     5871.32     6153.82    122.89 o 
   2  -4   1     5381.95     5554.91    153.11 o 
   3  -4   1    13839.61    14384.76    468.53 o 
   4  -4   1     6467.38     6733.94    235.13 o 
   5  -4   1     1389.15     1352.25    135.99 o 
   6  -4   1     4103.97     4231.85    259.71 o 
   7  -4   1     8304.63     8776.03    236.00 o 
   8  -4   1     2912.31     2957.07     97.93 o 
   9  -4   1      533.75      556.04     33.41 o 
  10  -4   1     1278.41     1326.24     62.47 o 
  11  -4   1     1980.60     2192.05     99.04 o 
  12  -4   1      699.90      645.11     35.19 o 
 -13  -3   1        6.41       -3.98     14.06 o 
 -12  -3   1      829.39      832.46     40.96 o 
 -11  -3   1     2030.43     2093.41     71.98 o 
 -10  -3   1     2923.73     3041.29    111.93 o 
  -9  -3   1     1502.41     1478.47     68.56 o 
  -8  -3   1      805.74      819.54     88.09 o 
  -7  -3   1     6954.86     7180.10    348.01 o 
  -6  -3   1     3933.38     4119.41    225.82 o 
  -5  -3   1     2008.38     1923.58    141.36 o 
  -4  -3   1     1350.12     1375.62    117.18 o 
  -3  -3   1    21786.52    21749.38   1461.95 o 
  -2  -3   1     9752.70     9672.29    171.93 o 
  -1  -3   1      103.27      116.16     19.12 o 
   0  -3   1     3869.34     3696.07     73.07 o 
   1  -3   1    10147.82    10139.71    268.58 o 
   2  -3   1    29898.72    30695.17   1428.33 o 
   3  -3   1      701.19      762.21     84.76 o 
   4  -3   1     4889.88     4981.71    188.38 o 
   5  -3   1    10687.25    10828.00    383.53 o 
   6  -3   1    10007.24    10511.33    539.60 o 
   7  -3   1     1740.12     1748.84    170.02 o 
   8  -3   1     1617.90     1562.33     71.05 o 
   9  -3   1     1673.05     1715.63     67.47 o 
  10  -3   1     2035.38     2090.98     72.54 o 
  11  -3   1       21.54       24.00     16.52 o 
  12  -3   1      334.32      266.18     34.03 o 
 -13  -2   1     1224.28     1293.37     56.41 o 
 -12  -2   1      203.40      216.68     24.16 o 
 -11  -2   1      143.35      121.38     21.85 o 
 -10  -2   1     1646.67     1545.01     79.30 o 
  -9  -2   1     3440.18     3489.07    113.85 o 
  -8  -2   1     7140.41     8121.35    799.08 o 
  -7  -2   1      397.55      447.70     76.68 o 
  -6  -2   1     1832.32     1822.96    140.34 o 
  -5  -2   1     6229.74     6572.69    250.27 o 
  -4  -2   1    14978.40    14754.25    899.30 o 
  -3  -2   1     5538.74     5526.44    342.00 o 
  -2  -2   1     3038.56     3275.41    170.89 o 
  -1  -2   1    16148.46    15563.66    182.09 o 
   0  -2   1     7955.01     7214.80    198.78 o 
   1  -2   1     6412.26     5743.46    326.63 o 
   2  -2   1    12690.88    13279.64    387.84 o 
   3  -2   1    45464.82    47553.24   1698.38 o 
   4  -2   1    11890.85    12947.63    293.04 o 
   5  -2   1     3422.80     3892.55    279.61 o 
   6  -2   1      839.21      749.08    101.33 o 
   7  -2   1     9944.39    10606.03   1508.39 o 
   8  -2   1     4900.46     4940.60    113.61 o 
   9  -2   1      259.65      238.84     27.55 o 
  10  -2   1     1462.95     1495.68     60.83 o 
  11  -2   1     1458.02     1570.51     59.34 o 
  12  -2   1     1096.16     1250.56     62.66 o 
  13  -2   1        3.37      -14.32     14.32 o 
 -14  -1   1      734.15      712.66     46.95 o 
 -13  -1   1       90.42       91.44     20.03 o 
 -12  -1   1        2.21       -0.95     18.51 o 
 -11  -1   1     3424.25     3501.36    117.98 o 
 -10  -1   1     2064.75     1988.84     88.83 o 
  -9  -1   1       64.21      132.16     31.20 o 
  -8  -1   1      817.85      672.60    148.62 o 
  -7  -1   1     7115.68     8118.81    380.71 o 
  -6  -1   1     8453.03     9047.36    309.35 o 
  -5  -1   1      831.28      786.02     83.01 o 
  -4  -1   1     5267.12     5506.09    192.10 o 
  -3  -1   1    14226.71    14098.73    699.71 o 
  -2  -1   1    21845.97    22580.59    550.66 o 
  -1  -1   1    12750.32    13014.63    223.61 o 
   0  -1   1    19471.92    18025.05    232.17 o 
   1  -1   1    10110.74     9549.26    609.50 o 
   2  -1   1    37913.13    36784.07   1426.75 o 
   3  -1   1     3751.52     3963.07    123.12 o 
   4  -1   1     4398.81     4355.20    146.13 o 
   5  -1   1    15918.17    17198.83    434.80 o 
   6  -1   1     4810.59     5306.47    416.50 o 
   7  -1   1       90.06      -16.32     43.60 o 
   8  -1   1     2869.21     2660.72    134.89 o 
   9  -1   1     6103.90     6048.49    130.01 o 
  10  -1   1     3079.18     3195.15    113.31 o 
  11  -1   1      177.18      201.13     31.51 o 
  12  -1   1      272.07      299.26     46.48 o 
  13  -1   1     1472.00     1669.83     81.37 o 
 -14   0   1      369.69      351.86     35.45 o 
 -13   0   1      567.44      633.20     40.92 o 
 -12   0   1     1107.10     1208.85     62.51 o 
 -11   0   1      568.32      497.47     43.98 o 
 -10   0   1     1815.65     1731.66    120.44 o 
  -9   0   1     1143.83     1027.34     80.20 o 
  -8   0   1     3049.30     3006.12    305.55 o 
  -7   0   1     2611.39     2935.81    294.93 o 
  -6   0   1      909.47      868.43     86.01 o 
  -5   0   1    13979.58    14855.25    431.53 o 
  -4   0   1     7635.21     7900.20    229.55 o 
  -3   0   1     1083.63     1116.17     66.02 o 
  -2   0   1     4473.01     4367.36    113.74 o 
  -1   0   1    33176.34    33868.89    682.12 o 
   0   0   1    28375.90    31159.46    632.24 o 
   1   0   1     7166.33     6816.12    139.97 o 
   2   0   1     3175.34     3100.63     82.88 o 
   3   0   1     8376.59     8142.65    170.21 o 
   4   0   1    13535.47    14715.09    338.53 o 
   5   0   1      865.72      958.47     85.58 o 
   6   0   1     2872.80     2923.31    341.46 o 
   7   0   1     9404.70     8849.72    481.07 o 
   8   0   1     3454.35     3526.65    110.46 o 
   9   0   1     1001.29     1018.73     60.83 o 
  10   0   1     2661.16     2655.57    101.70 o 
  11   0   1     2544.72     2769.81    100.27 o 
  12   0   1     1240.36     1358.82     91.29 o 
  13   0   1       56.79       90.93     25.18 o 
 -14   1   1      660.95      672.96     45.13 o 
 -13   1   1      127.98      127.61     33.65 o 
 -12   1   1       62.03       74.57     22.36 o 
 -11   1   1     3586.63     3732.65    223.32 o 
 -10   1   1     1843.06     1823.77     80.85 o 
  -9   1   1       28.59       66.93     60.88 o 
  -8   1   1      858.62      968.20    160.22 o 
  -7   1   1     6795.84     6878.18    410.51 o 
  -6   1   1     9005.85     9975.62    658.13 o 
  -5   1   1      809.05      795.27     54.81 o 
  -4   1   1     5253.25     5605.53    134.99 o 
  -3   1   1    14251.66    14177.46    217.05 o 
  -2   1   1    16962.12    16595.55    262.78 o 
  -1   1   1    12825.14    13439.67    275.59 o 
   1   1   1    11799.42    10452.72    595.21 o 
   2   1   1    39546.37    39925.75    883.41 o 
   3   1   1     3381.38     3566.78    113.99 o 
   4   1   1     5215.27     5280.80    271.16 o 
   5   1   1    18296.31    18484.48    627.78 o 
   6   1   1     5579.79     5470.69    339.35 o 
   7   1   1      159.91      131.57     51.62 o 
   8   1   1     2463.25     2155.77    188.83 o 
   9   1   1     5350.66     5130.67    303.74 o 
  10   1   1     3170.99     3336.61    202.76 o 
  11   1   1      132.33      108.06     24.25 o 
  12   1   1      371.43      347.82     50.51 o 
  13   1   1     1429.64     1564.84     77.92 o 
 -13   2   1     1156.11     1216.50     76.82 o 
 -12   2   1      324.60      300.46     50.46 o 
 -11   2   1      126.51       86.37     39.83 o 
 -10   2   1     2002.75     1872.76    122.58 o 
  -9   2   1     3375.03     3269.42    160.21 o 
  -7   2   1      521.70      456.67     97.68 o 
  -6   2   1     1940.14     1873.18    176.55 o 
  -5   2   1     6091.92     6258.94    317.80 o 
  -4   2   1    16169.55    15128.98    284.93 o 
  -3   2   1     5092.38     5014.35    135.50 o 
  -2   2   1     1715.99     1539.26     41.17 o 
   1   2   1     5781.09     5770.56    199.70 o 
   2   2   1    12281.36    11703.55    349.22 o 
   3   2   1    42424.39    42060.61    971.82 o 
   4   2   1    11225.79    10852.82    401.29 o 
   5   2   1     3481.78     3567.15    239.53 o 
   6   2   1      964.67      795.42    128.43 o 
   7   2   1     9557.38     8629.83    853.04 o 
   8   2   1     4276.41     3765.10    314.92 o 
   9   2   1      372.98      352.90     43.33 o 
  10   2   1     1620.37     1688.06    138.26 o 
  11   2   1     1527.68     1584.00    105.98 o 
  12   2   1      968.31      984.75     74.91 o 
  13   2   1        0.05       15.62     17.46 o 
 -13   3   1        1.06       -4.79     21.50 o 
 -12   3   1      769.88      717.91     70.58 o 
 -11   3   1     2086.72     2164.22    127.58 o 
 -10   3   1     3021.06     2905.48    151.58 o 
  -9   3   1     1533.79     1441.99    101.82 o 
  -5   3   1     1839.96     1702.21    142.89 o 
  -4   3   1      742.04      670.12     45.94 o 
  -3   3   1    23938.40    22142.82   1723.76 o 
  -2   3   1     9032.49     8528.28    195.79 o 
   1   3   1    11040.55    10678.80    322.50 o 
   2   3   1    31105.92    29676.57    714.18 o 
   3   3   1      762.56      889.67     92.33 o 
   4   3   1     4430.37     4059.74    224.10 o 
   5   3   1    10179.97    10115.09    419.32 o 
   6   3   1     9989.98    10316.49    461.27 o 
   8   3   1     1839.50     1627.65    104.22 o 
   9   3   1     1455.67     1333.23     97.89 o 
  10   3   1     2281.10     2193.57    124.79 o 
  11   3   1       42.31       76.06     31.97 o 
  12   3   1      227.20      173.05     35.24 o 
 -13   4   1     1056.80      899.24     52.22 o 
 -12   4   1      812.56      835.10     67.24 o 
 -11   4   1      104.24       97.63     33.55 o 
 -10   4   1     1021.02     1000.97     85.27 o 
  -9   4   1     1641.47     1483.68    103.65 o 
  -8   4   1     6695.53     6359.64    218.77 o 
  -2   4   1     5741.00     5634.28    151.64 o 
   1   4   1     5498.55     5457.71    226.53 o 
   2   4   1     4246.51     3858.93    191.49 o 
   3   4   1    13962.48    14182.91    445.15 o 
   4   4   1     5092.54     5014.08    251.01 o 
   9   4   1      544.26      525.83     62.28 o 
  10   4   1     1431.83     1516.69     99.47 o 
  11   4   1     1785.97     1847.74    105.07 o 
   1   5   1    12513.99    12498.39    408.96 o 
   2   5   1     5864.37     5340.73    242.11 o 
  -3 -13   2     1429.75     1938.34    460.71 o 
  -2 -13   2        9.34       -2.94     13.19 o 
  -1 -13   2      148.35      138.06     29.97 o 
  -6 -12   2     1337.93     1237.92     79.08 o 
  -5 -12   2     1030.93     1266.60     95.04 o 
  -4 -12   2      122.88      112.84     20.60 o 
  -3 -12   2      470.02      479.53     46.91 o 
  -2 -12   2     1890.11     1927.55    152.76 o 
  -1 -12   2     1405.95     1541.41     72.13 o 
   0 -12   2      866.78      936.07     56.25 o 
   1 -12   2      731.35      788.58     48.02 o 
   2 -12   2      961.96      988.67     45.80 o 
   3 -12   2      297.29      326.17     32.35 o 
   4 -12   2      346.36      336.91     28.57 o 
   5 -12   2      848.58      837.70     58.83 o 
  -8 -11   2      585.30      430.16    101.04 o 
  -7 -11   2     1903.51     1914.98    352.25 o 
  -6 -11   2      491.02      522.50     60.25 o 
  -5 -11   2      832.98      834.51     50.29 o 
  -4 -11   2     1423.27     1469.91     73.10 o 
  -3 -11   2     3382.99     3650.40    100.46 o 
  -2 -11   2      261.99      287.17     25.46 o 
  -1 -11   2      109.00      103.06     16.82 o 
   0 -11   2     2018.50     2057.19     90.06 o 
   1 -11   2     1605.68     1620.78     42.75 o 
   2 -11   2       15.42       11.21     14.33 o 
   3 -11   2      134.10      135.32     22.41 o 
   4 -11   2     1903.70     1972.43     70.15 o 
   5 -11   2      929.58      973.81     57.43 o 
   6 -11   2       66.79       54.24     24.63 o 
   7 -11   2      470.17      399.09     38.14 o 
  -9 -10   2     1141.38     1136.86    145.59 o 
  -8 -10   2      106.85       93.94     25.13 o 
  -7 -10   2      351.55      408.52     37.83 o 
  -6 -10   2     3419.35     3527.13    111.23 o 
  -5 -10   2     1539.70     1566.67     69.36 o 
  -4 -10   2      858.65      801.75     51.22 o 
  -3 -10   2      252.57      236.01     24.57 o 
  -2 -10   2     3237.23     3246.71    104.50 o 
  -1 -10   2     1886.70     1863.49     77.23 o 
   0 -10   2       46.09       34.39     12.62 o 
   1 -10   2      551.30      488.02     28.73 o 
   2 -10   2     2486.09     2448.57    101.37 o 
   3 -10   2     2334.99     2308.64     71.17 o 
   4 -10   2     1142.87     1075.22     48.57 o 
   5 -10   2      434.26      401.35     35.75 o 
   6 -10   2      863.69      815.05     57.64 o 
   7 -10   2     1022.35      963.18     54.29 o 
   8 -10   2       67.68       66.43     11.61 o 
 -10  -9   2      376.21      370.35     27.74 o 
  -9  -9   2      276.16      262.51     30.14 o 
  -8  -9   2     1434.12     1494.48     73.14 o 
  -7  -9   2     2360.41     2426.41     96.11 o 
  -6  -9   2      770.78      680.47     52.43 o 
  -5  -9   2     1031.48      942.52     49.27 o 
  -4  -9   2     2088.75     2000.12     69.34 o 
  -3  -9   2     5363.06     5285.12    113.61 o 
  -2  -9   2      571.27      556.05     45.01 o 
  -1  -9   2     2442.74     2473.72     92.09 o 
   0  -9   2     3456.29     3463.99     78.85 o 
   1  -9   2     5220.29     5054.20    125.13 o 
   2  -9   2     1125.00     1121.93     40.37 o 
   3  -9   2     1963.36     1818.15     75.49 o 
   4  -9   2     3856.19     3572.50    121.62 o 
   5  -9   2      784.09      737.21     39.14 o 
   6  -9   2      571.79      501.37     38.03 o 
   7  -9   2       20.44       17.58     13.75 o 
   8  -9   2     1961.03     1910.20     80.65 o 
   9  -9   2      253.49      246.28     23.68 o 
 -11  -8   2       17.27       14.67     14.01 o 
 -10  -8   2     1334.70     1424.24     65.80 o 
  -9  -8   2     1562.39     1587.09     75.34 o 
  -8  -8   2      428.94      408.31     28.73 o 
  -7  -8   2       17.71       21.68     11.44 o 
  -6  -8   2     2502.41     2373.47     78.97 o 
  -5  -8   2     1271.64     1239.15     48.21 o 
  -4  -8   2      352.77      355.54     30.40 o 
  -3  -8   2     1809.25     1713.47     77.00 o 
  -2  -8   2     7689.11     8099.22    177.75 o 
  -1  -8   2     7922.11     8655.39    177.67 o 
   0  -8   2     1316.89     1428.90     98.13 o 
   1  -8   2        9.66        6.31     12.02 o 
   2  -8   2     2970.85     2890.05     65.76 o 
   3  -8   2     4329.37     4165.84    173.69 o 
   4  -8   2      470.28      434.61     32.57 o 
   5  -8   2      684.80      529.47     35.13 o 
   6  -8   2      396.54      344.35     38.81 o 
   7  -8   2     2932.20     2823.20    132.24 o 
   8  -8   2      157.93      153.67     22.37 o 
   9  -8   2      476.31      440.81     30.66 o 
  10  -8   2      436.47      392.24     38.18 o 
 -12  -7   2      945.19     1088.65     67.84 o 
 -11  -7   2     1946.32     2279.05     81.29 o 
 -10  -7   2      254.38      209.16     23.42 o 
  -9  -7   2      786.85      791.17     59.55 o 
  -8  -7   2     2409.43     2244.98     59.88 o 
  -7  -7   2     2227.88     2116.93     56.58 o 
  -6  -7   2      732.88      679.46     30.14 o 
  -5  -7   2     2536.43     2488.84     65.11 o 
  -4  -7   2     3818.95     3518.03    248.36 o 
  -3  -7   2     5808.71     5484.11    299.86 o 
  -2  -7   2     1733.58     1741.23    128.36 o 
  -1  -7   2     1442.49     1283.26    135.86 o 
   0  -7   2     9699.64     9261.61    310.18 o 
   1  -7   2     4936.19     5068.01    261.38 o 
   2  -7   2     1336.47     1250.58    120.57 o 
   3  -7   2      671.93      640.57     65.20 o 
   4  -7   2     2796.78     2504.39     61.06 o 
   5  -7   2     2546.09     2367.23     71.11 o 
   6  -7   2      240.93      241.25     35.09 o 
   7  -7   2      373.38      358.30     37.97 o 
   8  -7   2     2145.63     2220.18     90.69 o 
   9  -7   2     1112.07     1162.67     51.57 o 
  10  -7   2       91.79       92.30     12.47 o 
 -13  -6   2      490.09      456.16     34.48 o 
 -12  -6   2      425.13      441.64     33.82 o 
 -11  -6   2      759.83      799.25     41.82 o 
 -10  -6   2     2735.45     2795.88    121.02 o 
  -9  -6   2     2056.47     1934.84     64.52 o 
  -8  -6   2      491.46      434.71     29.87 o 
  -7  -6   2     1731.46     1658.81     50.54 o 
  -6  -6   2     6138.55     6230.77    219.91 o 
  -5  -6   2     8875.66     8296.91    341.22 o 
  -4  -6   2     1825.13     1723.10    138.99 o 
  -3  -6   2      263.62      261.21     48.19 o 
  -2  -6   2     3913.26     3976.54    144.23 o 
  -1  -6   2     6248.21     6395.27    188.63 o 
   0  -6   2     3713.62     3963.46    155.03 o 
   1  -6   2     3507.82     3501.98    149.49 o 
   2  -6   2     6995.47     7032.42    265.31 o 
   3  -6   2     4861.81     4694.32    332.58 o 
   4  -6   2     3903.42     3788.68    255.04 o 
   5  -6   2      574.50      530.19     40.24 o 
   6  -6   2     4520.27     4090.24    129.79 o 
   7  -6   2     2811.52     2643.10     84.08 o 
   8  -6   2      484.99      475.61     33.56 o 
   9  -6   2        4.76       15.10     13.42 o 
  10  -6   2     1700.04     1835.20    117.97 o 
  11  -6   2     1440.88     1280.37     78.16 o 
 -13  -5   2      257.94      257.88     22.36 o 
 -12  -5   2     1381.81     1483.34     65.15 o 
 -11  -5   2     1970.67     1981.97     97.44 o 
 -10  -5   2      214.71      224.81     35.79 o 
  -9  -5   2      138.13      119.05     23.27 o 
  -8  -5   2     7225.74     7093.98    192.64 o 
  -7  -5   2     4056.80     4080.45    114.54 o 
  -6  -5   2     2549.17     2436.16    185.19 o 
  -5  -5   2     1454.57     1405.67    132.62 o 
  -4  -5   2     5598.61     5039.06    232.39 o 
  -3  -5   2     9231.42     9212.69    302.98 o 
  -2  -5   2     1469.44     1465.13     69.58 o 
  -1  -5   2      263.37      283.87     31.74 o 
   0  -5   2     9058.04     9105.06    189.28 o 
   1  -5   2     4844.52     4981.17    135.99 o 
   2  -5   2     1775.71     1880.48    114.50 o 
   3  -5   2     3993.55     4051.77    184.91 o 
   4  -5   2     3835.61     3711.77    190.16 o 
   5  -5   2    10115.48    10555.24    431.73 o 
   6  -5   2       53.21       32.69     15.38 o 
   7  -5   2     1483.75     1396.73     53.62 o 
   8  -5   2     1635.63     1548.17     62.57 o 
   9  -5   2     2939.20     3158.30    145.31 o 
  10  -5   2     1103.52     1225.72     56.72 o 
  11  -5   2      392.49      379.43     41.96 o 
 -13  -4   2     1450.91     1599.05     58.06 o 
 -12  -4   2        3.27      -12.19     12.19 o 
 -11  -4   2      444.50      437.11     34.54 o 
 -10  -4   2     2049.82     2249.79     93.05 o 
  -9  -4   2     4156.64     4115.00    196.51 o 
  -8  -4   2      473.02      438.20     31.22 o 
  -7  -4   2     4235.33     4167.07    250.58 o 
  -6  -4   2     2026.81     1947.70    158.11 o 
  -5  -4   2     6086.63     5597.07    254.00 o 
  -4  -4   2     2484.67     2337.32    147.12 o 
  -3  -4   2    10477.76    10091.23    238.84 o 
  -2  -4   2    14285.19    13927.83    243.38 o 
  -1  -4   2    14545.50    13940.44    199.67 o 
   0  -4   2     7649.81     7976.02    150.32 o 
   1  -4   2       44.98       41.02     13.45 o 
   2  -4   2     6689.73     6450.10    263.13 o 
   3  -4   2     1919.63     1965.48    121.34 o 
   4  -4   2     1062.89      940.78     92.16 o 
   5  -4   2       87.33      123.84     48.75 o 
   6  -4   2     5728.22     5796.10    318.70 o 
   7  -4   2     4295.83     4340.95     92.24 o 
   8  -4   2      402.99      381.57     32.95 o 
   9  -4   2       96.26       90.77     21.31 o 
  10  -4   2     1543.95     1680.03     94.31 o 
  11  -4   2     1292.57     1368.88     78.95 o 
  12  -4   2      171.95      135.70     17.81 o 
 -13  -3   2      594.85      616.65     30.28 o 
 -12  -3   2     1954.51     2042.71     66.22 o 
 -11  -3   2     1724.11     1803.08     83.43 o 
 -10  -3   2      963.79      903.83     85.22 o 
  -9  -3   2      750.62      686.77     34.21 o 
  -8  -3   2     7017.21     7379.25    345.66 o 
  -7  -3   2     2305.06     2362.66    179.11 o 
  -6  -3   2      681.19      718.22     94.31 o 
  -5  -3   2      379.68      368.85     62.01 o 
  -4  -3   2    11799.13    11486.88    432.63 o 
  -3  -3   2     5794.04     5936.38    209.58 o 
  -2  -3   2      376.59      403.01     40.20 o 
  -1  -3   2     1804.34     1784.79     76.59 o 
   0  -3   2    13876.55    14297.23    206.20 o 
   1  -3   2    18012.38    18686.57    391.29 o 
   2  -3   2     6141.00     6341.22    236.69 o 
   3  -3   2     6823.52     7328.26    219.42 o 
   4  -3   2     6626.07     7101.25    288.68 o 
   5  -3   2     8551.61     9090.10    351.88 o 
   6  -3   2     2096.87     2168.14    199.91 o 
   7  -3   2      641.48      590.79     35.53 o 
   8  -3   2     3123.79     3041.89     89.03 o 
   9  -3   2     1799.69     1818.75     67.94 o 
  10  -3   2       67.43       97.87     21.96 o 
  11  -3   2      178.55      172.07     22.03 o 
  12  -3   2      929.94      844.16     70.39 o 
 -14  -2   2     1421.60     1520.02     49.56 o 
 -13  -2   2     1161.97     1265.25     56.78 o 
 -12  -2   2      254.38      237.48     25.90 o 
 -11  -2   2      807.44      833.23     59.19 o 
 -10  -2   2     2898.13     2939.40    117.83 o 
  -9  -2   2     2551.21     2706.63    107.61 o 
  -8  -2   2      962.20      943.82    117.86 o 
  -7  -2   2     3576.36     3800.75    219.09 o 
  -6  -2   2     5756.78     6125.31    262.04 o 
  -5  -2   2    13662.67    14536.31    395.79 o 
  -4  -2   2     3206.14     3189.00    153.40 o 
  -3  -2   2    11101.96    11359.18    407.14 o 
  -2  -2   2     1570.41     1556.74    119.03 o 
  -1  -2   2    12391.84    12323.82    246.28 o 
   0  -2   2      641.79      636.72     33.28 o 
   1  -2   2     1298.52     1308.83     90.67 o 
   2  -2   2    16963.79    16724.96    480.07 o 
   3  -2   2    14722.21    15438.20    333.40 o 
   4  -2   2     4350.14     4593.31    173.30 o 
   5  -2   2      524.19      523.09     82.81 o 
   6  -2   2     2809.17     2724.03    261.62 o 
   7  -2   2     5555.05     5553.06    597.71 o 
   8  -2   2     1306.62     1344.13     56.76 o 
   9  -2   2      752.11      699.59     42.65 o 
  10  -2   2     3043.85     3257.24     94.50 o 
  11  -2   2      655.79      741.22     50.59 o 
  12  -2   2      723.30      786.92     61.40 o 
 -14  -1   2        5.20       -0.22     15.59 o 
 -13  -1   2      630.69      710.10     44.34 o 
 -12  -1   2     1211.16     1331.23     67.75 o 
 -11  -1   2     3280.22     3384.36    117.35 o 
 -10  -1   2       69.58       77.56     28.84 o 
  -9  -1   2     1580.48     1493.36     96.07 o 
  -8  -1   2     6886.90     7922.77    687.73 o 
  -7  -1   2     9286.09    10298.62    481.30 o 
  -6  -1   2     2107.63     2296.91    148.09 o 
  -5  -1   2     3552.53     3693.89    172.52 o 
  -4  -1   2    12448.01    12766.03    554.85 o 
  -3  -1   2    14422.12    15068.00   1007.13 o 
  -2  -1   2     9445.20    10001.59    313.81 o 
  -1  -1   2     8144.24     7662.98    152.04 o 
   0  -1   2    38195.63    36242.50    449.68 o 
   1  -1   2     9179.58     8687.07    304.59 o 
   2  -1   2    10109.89    10164.27    211.35 o 
   3  -1   2     2216.33     2153.58     97.88 o 
   4  -1   2    13313.82    13890.20    299.38 o 
   5  -1   2     9423.83    10374.76    569.64 o 
   6  -1   2     2183.85     2471.55    166.57 o 
   7  -1   2      919.78      546.21    137.59 o 
   8  -1   2     3556.35     3529.27     89.14 o 
   9  -1   2     4186.29     4298.94    134.58 o 
  10  -1   2      356.03      369.37     40.75 o 
  11  -1   2      305.81      306.30     36.22 o 
  12  -1   2     1061.52     1317.28     82.68 o 
  13  -1   2      771.35      609.98    112.92 o 
 -14   0   2      825.91      894.05     58.62 o 
 -13   0   2      310.14      355.87     32.47 o 
 -12   0   2     1149.11     1215.20     63.64 o 
 -11   0   2     1216.66     1151.97     98.45 o 
 -10   0   2     4395.78     4439.44    195.48 o 
  -9   0   2      956.04     1033.36     92.64 o 
  -8   0   2      244.28      269.25     92.69 o 
  -7   0   2      378.77      378.93     64.14 o 
  -6   0   2     9874.31    10632.56    372.13 o 
  -5   0   2     8645.29     9228.21    375.35 o 
  -4   0   2       92.55      125.77     31.21 o 
  -3   0   2     4461.00     5073.09    157.77 o 
  -2   0   2      432.18      461.61     50.63 o 
  -1   0   2    12361.23    12311.33    315.54 o 
   0   0   2     2662.08     2473.78    113.52 o 
   1   0   2      202.14      198.76     31.62 o 
   2   0   2      721.36      908.10     52.53 o 
   3   0   2     6481.25     7149.11    295.43 o 
   4   0   2      287.66      285.89     40.27 o 
   5   0   2     4390.69     4608.93    262.28 o 
   6   0   2    11799.59    11902.01    564.29 o 
   7   0   2     6688.85     6473.64    429.00 o 
   8   0   2     2407.48     2378.84     91.26 o 
   9   0   2      164.80      135.26     28.12 o 
  10   0   2     2655.49     2666.94    101.92 o 
  11   0   2     1237.05     1392.67     99.38 o 
  12   0   2      549.98      636.33     61.55 o 
  13   0   2      127.33       89.16     20.47 o 
 -14   1   2        5.22       19.92     18.18 o 
 -13   1   2      536.32      558.83     45.38 o 
 -12   1   2     1192.39     1260.73     64.54 o 
 -11   1   2     3429.54     3508.53    134.94 o 
 -10   1   2       40.90       47.69     34.60 o 
  -9   1   2     1556.09     1631.63     97.64 o 
  -8   1   2     6789.95     7149.07    445.64 o 
  -7   1   2     9881.73     9911.92    489.07 o 
  -6   1   2     1948.38     2208.23    184.31 o 
  -5   1   2     3043.19     3255.96    248.51 o 
  -4   1   2    11684.77    12214.52    331.97 o 
  -3   1   2    13881.68    14292.34    389.01 o 
  -2   1   2    10333.84    10481.82    272.39 o 
   0   1   2    37489.80    35776.36    777.81 o 
   1   1   2    11837.78    11127.73    472.71 o 
   2   1   2     8595.47     8061.55    667.20 o 
   3   1   2     1941.51     1794.97    124.42 o 
   4   1   2    13041.04    13836.44    506.17 o 
   5   1   2    11242.63    11337.24    491.17 o 
   6   1   2     2284.71     2492.88    236.60 o 
   7   1   2      862.27      690.93    137.64 o 
   8   1   2     2687.85     2641.51    111.84 o 
   9   1   2     3897.34     4038.56    125.72 o 
  10   1   2      340.15      337.78     37.55 o 
  11   1   2      455.11      421.56     58.48 o 
  12   1   2     1119.03     1252.68     80.19 o 
 -14   2   2     1447.62     1487.03     70.26 o 
 -13   2   2     1302.76     1393.88     87.79 o 
 -12   2   2      281.58      287.02     51.59 o 
 -11   2   2      764.32      694.13     75.44 o 
 -10   2   2     2952.63     2878.67    155.34 o 
  -9   2   2     2643.96     2680.10    140.72 o 
  -7   2   2     3647.40     3508.39    261.56 o 
  -6   2   2     5624.00     5761.98    298.35 o 
  -5   2   2    12999.13    14044.53    849.57 o 
  -4   2   2     3674.74     3864.06    142.22 o 
  -3   2   2    12597.28    12948.16    328.79 o 
  -2   2   2     1196.04     1096.28     55.79 o 
   1   2   2      613.77      636.08     74.34 o 
   2   2   2    19026.94    18135.89    523.63 o 
   3   2   2    14337.89    14345.18    476.50 o 
   4   2   2     4716.06     4629.71    264.50 o 
   5   2   2      286.00      229.99     70.11 o 
   6   2   2     3325.23     3130.87    260.56 o 
   7   2   2     5038.55     4808.73    353.65 o 
   8   2   2     1089.87     1067.24     54.74 o 
   9   2   2      584.46      523.88     44.34 o 
  10   2   2     3260.97     2841.51    149.05 o 
  11   2   2      673.02      633.34     65.16 o 
  12   2   2      669.72      638.13     55.12 o 
 -13   3   2      562.38      513.83     54.08 o 
 -12   3   2     2001.85     2028.60    117.34 o 
 -11   3   2     1551.73     1522.26    109.04 o 
 -10   3   2      936.98      900.75     86.34 o 
  -9   3   2      422.91      395.09     56.65 o 
  -4   3   2    14556.10    14076.74    257.56 o 
   1   3   2    16232.04    15362.02    460.00 o 
   2   3   2     5900.67     5649.44    258.50 o 
   3   3   2     7547.50     7648.49    327.46 o 
   4   3   2     5688.56     5326.66    284.28 o 
   5   3   2     8051.13     8123.55    395.60 o 
   6   3   2     1898.13     1691.24    184.19 o 
   7   3   2      972.00      804.15    138.70 o 
   8   3   2     2692.77     2310.59    125.79 o 
   9   3   2     2012.74     1857.04    114.65 o 
  10   3   2       26.48       30.32     31.55 o 
  11   3   2      150.34      166.24     39.07 o 
  12   3   2      900.49      814.15     56.51 o 
 -13   4   2     1381.48     1369.82     72.66 o 
 -12   4   2        9.88      -19.87     24.09 o 
 -11   4   2      479.39      504.56     62.84 o 
 -10   4   2     1999.84     2028.01    125.17 o 
  -9   4   2     4560.95     4761.59    194.02 o 
   1   4   2       46.98       39.56     38.87 o 
   2   4   2     8691.68     8274.15    338.26 o 
   3   4   2     2007.91     2141.86    167.37 o 
   4   4   2      890.43      664.80     97.79 o 
   5   4   2       85.95        5.39     27.84 o 
   9   4   2      147.37      139.43     37.46 o 
  10   4   2     1566.75     1504.62     94.86 o 
 -11   5   2     2035.87     2125.87    116.07 o 
 -10   5   2       91.01       78.98     34.76 o 
   1   5   2     5071.51     5009.70    261.47 o 
   2   5   2     1813.45     1855.38    156.53 o 
   3   5   2     4227.28     4297.82    246.71 o 
   1   6   2     3200.83     3111.44    212.89 o 
  -3 -13   3      281.19      407.24     34.36 o 
  -2 -13   3      144.35      124.14     23.08 o 
  -1 -13   3      334.93      430.29     44.45 o 
  -6 -12   3     1151.21     1399.85    220.22 o 
  -5 -12   3      224.56      287.80     42.18 o 
  -4 -12   3       23.23       -3.64     15.07 o 
  -3 -12   3     1359.55     1418.52    193.08 o 
  -2 -12   3     1103.93     1150.78     56.72 o 
  -1 -12   3     1495.25     1879.90    155.23 o 
   0 -12   3       53.69       59.91     19.50 o 
   1 -12   3     1499.68     1696.39     59.48 o 
   2 -12   3      155.87      196.12     27.16 o 
   3 -12   3      484.90      545.82     36.10 o 
   4 -12   3      109.36      104.65     26.27 o 
  -8 -11   3      759.72      668.34     91.66 o 
  -7 -11   3     1362.56     1300.27     97.40 o 
  -6 -11   3      103.87      134.78     31.35 o 
  -5 -11   3     1532.09     1663.99    150.85 o 
  -4 -11   3     1030.84     1042.35     62.25 o 
  -3 -11   3      613.41      634.32     48.25 o 
  -2 -11   3      178.21      188.02     21.65 o 
  -1 -11   3     1170.73     1157.12     68.21 o 
   0 -11   3     2953.83     2942.00     71.50 o 
   1 -11   3      139.47      165.53     19.98 o 
   2 -11   3      261.55      244.14     26.81 o 
   3 -11   3      877.19      959.84     48.00 o 
   4 -11   3     2840.75     2988.25    105.32 o 
   5 -11   3       98.09      111.04     17.70 o 
   6 -11   3      110.87      114.33     27.18 o 
 -10 -10   3     1150.64     1088.25     64.26 o 
  -9 -10   3      387.20      314.71     90.26 o 
  -8 -10   3       64.63       38.73     26.43 o 
  -7 -10   3     1889.15     1996.22    111.62 o 
  -6 -10   3     2633.63     2701.38    130.97 o 
  -5 -10   3      946.93      948.27     55.99 o 
  -4 -10   3       62.01       64.28     18.16 o 
  -3 -10   3     1315.51     1291.06     89.68 o 
  -2 -10   3     2062.53     1995.79     67.60 o 
  -1 -10   3      242.28      254.64     26.98 o 
   0 -10   3      741.61      687.57     41.43 o 
   1 -10   3     3596.53     3577.51     87.47 o 
   2 -10   3     3391.54     3535.51     72.51 o 
   3 -10   3     1224.64     1194.35     44.99 o 
   4 -10   3      249.26      221.09     27.19 o 
   5 -10   3      713.62      693.81     53.82 o 
   6 -10   3      954.90      948.48     55.93 o 
   7 -10   3      462.53      480.57     29.76 o 
 -11  -9   3      362.45      322.51     35.98 o 
 -10  -9   3       15.75        7.14     11.22 o 
  -9  -9   3     1170.40     1240.03     61.05 o 
  -8  -9   3     1760.63     1876.80     62.32 o 
  -7  -9   3     1142.76     1138.26     53.48 o 
  -6  -9   3     1091.23     1099.47     53.54 o 
  -5  -9   3     1456.86     1417.36     52.38 o 
  -4  -9   3     3089.30     3046.76     89.69 o 
  -3  -9   3     2626.50     2591.22    157.54 o 
  -2  -9   3      789.37      758.04     51.91 o 
  -1  -9   3     2393.83     2430.16     89.39 o 
   0  -9   3     2078.08     1976.18     71.59 o 
   1  -9   3     2106.18     2075.41     54.30 o 
   2  -9   3       95.99       86.63     14.45 o 
   3  -9   3     2488.42     2479.74     62.94 o 
   4  -9   3     1438.67     1350.20     62.46 o 
   5  -9   3      138.51      131.71     23.08 o 
   6  -9   3       29.75       30.24     16.33 o 
   7  -9   3     1170.24     1110.97     51.94 o 
   8  -9   3     1313.05     1285.39     51.73 o 
 -11  -8   3      676.02      752.45     41.83 o 
 -10  -8   3     1597.52     1657.62     70.36 o 
  -9  -8   3      341.67      316.04     38.83 o 
  -8  -8   3      623.27      589.60     29.84 o 
  -7  -8   3     2838.85     2842.41     66.24 o 
  -6  -8   3     2063.13     2086.79     80.76 o 
  -5  -8   3       50.63       39.83     12.09 o 
  -4  -8   3       89.19      102.07     16.88 o 
  -3  -8   3    11215.29    11799.70    348.04 o 
  -2  -8   3     6198.09     6161.76    135.15 o 
  -1  -8   3     2105.12     2246.98     68.88 o 
   0  -8   3      101.41       91.15     18.49 o 
   1  -8   3     2936.99     2955.57    106.59 o 
   2  -8   3     4563.42     4284.38    125.55 o 
   3  -8   3      388.85      376.59     26.98 o 
   4  -8   3     1028.45      885.79     40.53 o 
   5  -8   3     1188.92     1078.49     61.22 o 
   6  -8   3     1593.72     1495.56     83.33 o 
   7  -8   3      792.34      811.89     41.77 o 
   8  -8   3      534.69      514.81     29.00 o 
   9  -8   3      496.07      475.42     25.09 o 
 -12  -7   3     1065.41     1323.40     52.78 o 
 -11  -7   3      456.09      429.66     32.17 o 
 -10  -7   3      436.15      379.81     29.53 o 
  -9  -7   3     3134.84     3082.76     80.84 o 
  -8  -7   3     3113.09     2966.97     69.08 o 
  -7  -7   3      624.66      548.75     31.21 o 
  -6  -7   3      623.73      609.74     28.22 o 
  -5  -7   3     5828.95     5801.31    195.17 o 
  -4  -7   3     5753.89     5332.85    299.48 o 
  -3  -7   3     2648.15     2473.77    199.40 o 
  -2  -7   3     2916.74     3002.79    209.17 o 
  -1  -7   3     4596.15     4673.44    259.74 o 
   0  -7   3     6594.46     7209.87    395.46 o 
   1  -7   3     1929.80     1972.91    124.24 o 
   2  -7   3      204.84      158.86     59.99 o 
   3  -7   3     3074.93     2849.46     64.93 o 
   4  -7   3     3701.12     3325.97    105.19 o 
   5  -7   3      463.36      380.00     36.36 o 
   6  -7   3      673.81      561.91     46.97 o 
   7  -7   3     1428.45     1451.04     77.69 o 
   8  -7   3      998.09     1022.77     45.29 o 
   9  -7   3      300.36      346.12     23.44 o 
  10  -7   3       62.09       38.97     11.23 o 
 -13  -6   3      167.41      146.77     25.42 o 
 -12  -6   3      471.06      487.24     28.83 o 
 -11  -6   3     3279.69     3423.01    150.39 o 
 -10  -6   3     4003.05     4229.74    114.28 o 
  -9  -6   3     1446.79     1413.76     71.30 o 
  -8  -6   3      390.61      333.12     25.82 o 
  -7  -6   3     2310.92     2218.07     57.92 o 
  -6  -6   3    11501.04    11570.42    294.54 o 
  -5  -6   3     1501.69     1402.84    135.12 o 
  -4  -6   3      242.85      198.80     50.37 o 
  -3  -6   3     1215.60     1163.63     93.88 o 
  -2  -6   3     1874.24     1835.29     88.43 o 
  -1  -6   3      934.85     1000.59     76.47 o 
   0  -6   3     6009.35     5815.51    222.19 o 
   1  -6   3     8400.58     8314.15    244.10 o 
   2  -6   3     6249.78     6230.74    255.93 o 
   3  -6   3     1952.60     1946.61    148.67 o 
   4  -6   3      180.81      208.99     22.62 o 
   5  -6   3     4157.25     3763.61    179.74 o 
   6  -6   3     1833.68     1755.33     76.23 o 
   7  -6   3      401.20      366.36     32.03 o 
   8  -6   3      169.13      167.93     25.14 o 
   9  -6   3      587.36      597.87     38.38 o 
  10  -6   3     1086.63     1208.78     70.90 o 
 -13  -5   3     1266.75     1367.66     48.78 o 
 -12  -5   3     1528.20     1677.52     75.40 o 
 -11  -5   3      593.86      650.16     53.65 o 
 -10  -5   3      323.14      280.88     30.88 o 
  -9  -5   3     4366.83     4181.02    211.30 o 
  -8  -5   3     4558.40     4444.05     87.23 o 
  -7  -5   3     1718.04     1740.38    161.87 o 
  -6  -5   3     1318.55     1121.70    125.13 o 
  -5  -5   3     5870.39     5286.00    253.67 o 
  -4  -5   3     5039.83     4789.59    226.48 o 
  -3  -5   3      245.95      316.36     45.79 o 
  -2  -5   3      390.40      431.70     41.51 o 
  -1  -5   3     8234.88     8377.98    179.50 o 
   0  -5   3    14769.58    15601.01    316.12 o 
   1  -5   3      410.63      438.89     53.68 o 
   2  -5   3     2016.72     1982.81    125.39 o 
   3  -5   3     4367.29     4468.78    206.91 o 
   4  -5   3     7634.81     7711.89    292.73 o 
   5  -5   3     2050.46     2103.96     83.77 o 
   6  -5   3      705.24      628.04     35.07 o 
   7  -5   3     1458.99     1434.95     48.31 o 
   8  -5   3      793.14      835.29     36.15 o 
   9  -5   3     1315.19     1398.36     82.77 o 
  10  -5   3      174.32      170.79     18.62 o 
  11  -5   3      395.11      340.46     34.38 o 
 -14  -4   3     1853.13     1885.28     73.17 o 
 -13  -4   3      450.00      450.14     34.07 o 
 -12  -4   3      129.47      122.05     20.19 o 
 -11  -4   3     2571.14     2784.39    157.84 o 
 -10  -4   3     3034.81     3041.80    175.93 o 
  -9  -4   3     2204.41     2233.60     72.21 o 
  -8  -4   3     2060.85     2028.03     75.39 o 
  -7  -4   3     4936.12     4623.70    261.56 o 
  -6  -4   3     9246.85     9006.43    349.99 o 
  -5  -4   3     3336.19     3067.70    182.66 o 
  -4  -4   3     3664.73     3404.79    179.41 o 
  -3  -4   3    19247.10    19285.47    376.80 o 
  -2  -4   3     8896.30     9043.84    195.19 o 
  -1  -4   3     8027.05     8150.19    163.54 o 
   0  -4   3      628.10      634.82     46.49 o 
   1  -4   3     1899.56     1881.95    110.95 o 
   2  -4   3     7648.12     7971.56    313.83 o 
   3  -4   3      498.89      456.61     82.25 o 
   4  -4   3      357.85      361.01     73.66 o 
   5  -4   3     6475.85     6420.75    300.73 o 
   6  -4   3     2807.92     2939.52     91.01 o 
   7  -4   3     1050.52      985.01     60.50 o 
   8  -4   3      465.37      442.77     36.91 o 
   9  -4   3     1308.54     1314.49     56.47 o 
  10  -4   3     1387.33     1469.57     65.35 o 
  11  -4   3       76.13      105.28     37.08 o 
 -14  -3   3      268.92      291.00     32.16 o 
 -13  -3   3     1553.83     1618.86     51.22 o 
 -12  -3   3     1346.84     1408.38     68.50 o 
 -11  -3   3      566.31      564.94     76.14 o 
 -10  -3   3      651.65      546.15     40.03 o 
  -9  -3   3     3685.42     3713.87    105.92 o 
  -8  -3   3     8808.71     8680.21    371.95 o 
  -7  -3   3     1512.22     1483.04    143.07 o 
  -6  -3   3     1178.26     1125.62    114.71 o 
  -5  -3   3     9734.67     9721.56    375.14 o 
  -4  -3   3    17245.68    17211.84    429.95 o 
  -3  -3   3     1487.43     1563.34    106.11 o 
  -2  -3   3     2092.46     2056.22     89.21 o 
  -1  -3   3    12077.42    12061.40    196.54 o 
   0  -3   3     9806.08     9837.07    168.32 o 
   1  -3   3     5117.45     5395.42    155.95 o 
   2  -3   3     1760.01     1846.86    106.83 o 
   3  -3   3     8772.02     9499.11    270.72 o 
   4  -3   3     1373.24     1336.93    105.75 o 
   5  -3   3      681.92      737.38    101.33 o 
   6  -3   3     1905.87     1815.84    182.07 o 
   7  -3   3     2345.85     2278.16     72.97 o 
   8  -3   3     3105.81     3188.86     91.64 o 
   9  -3   3      672.41      705.54     43.88 o 
  10  -3   3      276.78      268.89     32.96 o 
  11  -3   3      591.99      568.65     41.69 o 
  12  -3   3     1120.36      981.05     38.51 o 
 -14  -2   3     1301.72     1356.22     49.77 o 
 -13  -2   3      807.04      813.04     38.17 o 
 -12  -2   3      134.45      134.28     29.59 o 
 -11  -2   3     3122.66     3210.06    212.10 o 
 -10  -2   3     3773.74     4033.86    167.54 o 
  -9  -2   3     1820.09     1782.81     58.89 o 
  -8  -2   3     2998.78     3140.11    210.19 o 
  -7  -2   3     7726.71     8007.32    323.46 o 
  -6  -2   3     7649.62     8123.38    303.74 o 
  -5  -2   3     3338.39     3139.43    168.75 o 
  -4  -2   3     3104.22     3102.15    156.25 o 
  -3  -2   3    19140.08    16769.56   1501.02 o 
  -2  -2   3    14228.93    14629.18    631.68 o 
  -1  -2   3     4023.10     4123.29     88.49 o 
   0  -2   3     1794.14     1762.40     73.50 o 
   1  -2   3     2273.77     2331.06    101.95 o 
   2  -2   3    23612.95    23710.60    420.33 o 
   3  -2   3     2008.22     2132.21    116.20 o 
   4  -2   3      251.38      286.98     48.82 o 
   5  -2   3     1308.94     1264.25    102.64 o 
   6  -2   3     2418.84     2516.70    186.31 o 
   7  -2   3      769.57      769.14     41.60 o 
   8  -2   3      484.15      438.15     49.49 o 
   9  -2   3     1639.13     1713.55     65.56 o 
  10  -2   3      908.90      984.27     56.40 o 
  11  -2   3      563.57      643.96     63.09 o 
  12  -2   3        3.38       -0.15     11.86 o 
 -14  -1   3      313.20      336.43     26.38 o 
 -13  -1   3     1069.43     1183.78     58.23 o 
 -12  -1   3     3579.37     3492.27    114.23 o 
 -11  -1   3      691.95      741.09     56.20 o 
 -10  -1   3     1398.22     1327.54     69.13 o 
  -9  -1   3     2766.14     2644.52    128.65 o 
  -8  -1   3    10419.86    11435.39    633.08 o 
  -7  -1   3     2296.99     2513.76    231.11 o 
  -6  -1   3     3333.95     3629.73    187.31 o 
  -5  -1   3    17664.91    19135.86    752.39 o 
  -4  -1   3     7757.13     8135.89    249.53 o 
  -3  -1   3    16614.92    17808.25    527.09 o 
  -2  -1   3     6506.24     6614.38    256.02 o 
  -1  -1   3    19572.08    19482.06    673.68 o 
   0  -1   3     3818.52     3778.69    133.35 o 
   1  -1   3     4479.33     4501.39    227.69 o 
   2  -1   3     5930.12     6293.89    206.34 o 
   3  -1   3     8152.36     8358.56    220.86 o 
   4  -1   3     5893.01     6376.13    203.38 o 
   5  -1   3     3672.58     3945.90    213.44 o 
   6  -1   3      594.56      546.48    133.43 o 
   7  -1   3     2552.00     2531.19     89.33 o 
   8  -1   3     2560.82     2603.09    101.43 o 
   9  -1   3      795.75      828.97     57.82 o 
  10  -1   3      118.27       88.97     39.04 o 
  11  -1   3      429.99      477.81     57.01 o 
  12  -1   3     1025.98     1205.06     70.70 o 
 -14   0   3     1301.09     1443.06     52.32 o 
 -13   0   3      437.51      487.49     38.18 o 
 -12   0   3       25.44        8.27     18.60 o 
 -11   0   3     9759.37     9498.91    315.60 o 
 -10   0   3     4001.54     3987.90    161.15 o 
  -9   0   3      826.44      689.60     68.25 o 
  -8   0   3        6.23       83.69     35.37 o 
  -7   0   3    12164.66    13689.52   1112.97 o 
  -6   0   3     7566.27     8022.35    272.10 o 
  -5   0   3     1920.12     2206.21    148.93 o 
  -4   0   3    17788.43    19283.08    409.48 o 
  -3   0   3     8763.66     8686.02    304.69 o 
  -2   0   3    18180.82    18093.66    472.10 o 
  -1   0   3      887.18      930.07     78.49 o 
   0   0   3     2473.26     2133.03    131.74 o 
   1   0   3     4242.49     4095.60    211.47 o 
   2   0   3    14011.57    13960.78    814.55 o 
   3   0   3      282.77      275.98     48.33 o 
   4   0   3     3698.46     3652.02    172.73 o 
   5   0   3     7219.87     7016.25    402.50 o 
   6   0   3     8383.64     8473.23    482.01 o 
   7   0   3     1027.06      982.16     54.35 o 
   8   0   3       54.50       68.23     23.90 o 
   9   0   3      727.18      736.19     54.71 o 
  10   0   3     1224.11     1229.80     98.73 o 
  11   0   3      406.78      432.25     57.08 o 
  12   0   3       30.04        4.39     21.71 o 
 -14   1   3      284.61      264.73     37.48 o 
 -13   1   3     1004.80     1094.49     54.20 o 
 -12   1   3     3315.33     3588.16    248.02 o 
 -11   1   3      648.45      645.62     77.68 o 
 -10   1   3     1372.76     1287.04    101.27 o 
  -9   1   3     2668.37     2471.63    139.33 o 
  -8   1   3    10454.34    10600.36    515.66 o 
  -7   1   3     2792.17     3202.57    406.22 o 
  -6   1   3     2989.26     3063.75    199.27 o 
  -5   1   3    17804.11    18629.38    405.85 o 
  -4   1   3     6810.50     7223.02    385.47 o 
  -3   1   3    15229.90    15979.35    430.66 o 
  -2   1   3     5364.85     6245.39    223.87 o 
   0   1   3     6074.19     6247.21    249.67 o 
   1   1   3     3387.54     3129.42    116.43 o 
   2   1   3     5119.32     4961.21    379.90 o 
   3   1   3     7642.86     7402.38    433.21 o 
   4   1   3     4625.31     4558.42    289.48 o 
   5   1   3     3878.86     3713.77    283.92 o 
   6   1   3      797.06      791.92    139.95 o 
   7   1   3     2295.67     2255.38     86.78 o 
   8   1   3     2468.39     2423.87     94.81 o 
   9   1   3      788.74      731.75     79.92 o 
  10   1   3      153.59      130.06     40.75 o 
  11   1   3      658.47      646.35     65.27 o 
  12   1   3     1046.47     1153.18     67.23 o 
 -14   2   3     1229.51     1218.40     68.42 o 
 -13   2   3      975.72      982.12     77.65 o 
 -12   2   3       92.16       89.40     35.64 o 
 -11   2   3     2860.23     2975.35    157.19 o 
 -10   2   3     3452.25     3475.98    169.34 o 
  -9   2   3     1496.17     1217.57    103.46 o 
  -7   2   3     7253.89     7030.42    352.52 o 
  -6   2   3     8382.63     9193.48    345.63 o 
  -5   2   3     3127.09     3031.58    127.81 o 
  -4   2   3     3843.11     3854.51    175.27 o 
  -3   2   3    18630.96    20698.96    501.93 o 
   0   2   3     1952.70     1812.82    135.45 o 
   1   2   3     4329.77     4158.85    261.23 o 
   2   2   3    23348.33    20842.49   1973.28 o 
   3   2   3     2670.36     3059.35    215.58 o 
   4   2   3      117.51       75.66     49.75 o 
   5   2   3     1971.01     1731.54    186.97 o 
   6   2   3     2241.88     1974.63    216.24 o 
   7   2   3      514.64      418.22     37.80 o 
   8   2   3      360.63      262.82     48.92 o 
   9   2   3     1814.63     1781.67    112.73 o 
  10   2   3      922.06      937.42     79.17 o 
  11   2   3      497.03      485.63     55.42 o 
  12   2   3       11.01       11.81     16.73 o 
 -14   3   3      335.72      313.11     33.08 o 
 -13   3   3     1653.03     1641.08     94.99 o 
 -12   3   3     1427.15     1428.73    103.26 o 
 -11   3   3      680.37      755.66     80.45 o 
 -10   3   3      553.69      516.36     67.06 o 
  -9   3   3     3442.14     3289.41    173.60 o 
  -5   3   3     9819.02     9585.03    346.02 o 
   1   3   3     4648.99     4606.36    245.55 o 
   2   3   3     1968.61     1966.26    165.53 o 
   3   3   3     7459.11     7172.37    346.14 o 
   4   3   3     1637.07     1483.08    159.74 o 
   5   3   3      790.12      753.39    122.25 o 
   6   3   3     1984.64     1726.39    196.50 o 
   7   3   3     2673.00     2426.62    113.02 o 
   8   3   3     3123.71     2910.84    142.86 o 
   9   3   3      797.75      759.74     73.92 o 
  10   3   3      331.76      308.41     49.20 o 
  11   3   3      497.40      569.53     52.29 o 
 -13   4   3      406.88      410.27     44.37 o 
 -12   4   3      151.46      131.54     35.06 o 
 -11   4   3     2674.56     2735.39    148.42 o 
 -10   4   3     3095.68     3471.58    167.15 o 
   1   4   3     2263.15     2173.71    174.24 o 
   2   4   3     9205.15     9016.18    390.08 o 
   3   4   3      571.55      520.10     93.98 o 
   4   4   3      605.67      605.27    103.42 o 
   5   4   3     7050.01     6661.95    371.00 o 
 -12   5   3     1382.30     1421.32     83.07 o 
 -11   5   3      535.19      612.43     65.46 o 
 -10   5   3      237.39      268.66     50.68 o 
  -9   5   3     4154.86     4604.15    190.82 o 
   0   5   3    14940.67    15426.28    548.95 o 
   1   5   3      717.37      798.28    114.09 o 
   2   5   3     1877.05     1701.10    164.76 o 
   3   5   3     5370.90     5446.33    310.56 o 
   4   5   3     7320.77     7344.65    372.71 o 
   0   6   3     6236.14     6528.68    353.55 o 
   1   6   3     7953.04     7768.19    384.79 o 
   2   6   3     6959.79     7480.40    374.04 o 
  -2 -13   4      263.70      249.83     29.27 o 
  -6 -12   4      680.41      940.71    232.15 o 
  -5 -12   4      203.68      205.73    155.22 o 
  -4 -12   4      650.12      673.32    144.07 o 
  -3 -12   4     1338.96     1423.99    124.62 o 
  -2 -12   4      760.01      802.94    115.54 o 
  -1 -12   4      286.23      344.26     34.48 o 
   0 -12   4      997.99     1112.10     63.98 o 
   1 -12   4      920.79      887.66    121.24 o 
   2 -12   4      154.80      158.04     25.24 o 
   3 -12   4       73.96      119.52     28.37 o 
  -8 -11   4      805.09      663.96     59.90 o 
  -7 -11   4       36.42       63.68     17.14 o 
  -6 -11   4      920.16     1091.62    109.05 o 
  -5 -11   4     1061.22     1090.74    151.41 o 
  -4 -11   4      530.96      488.74     72.06 o 
  -3 -11   4       61.51       54.97     15.82 o 
  -2 -11   4     1209.57     1186.70     82.22 o 
  -1 -11   4     1978.98     2012.56     84.24 o 
   0 -11   4     1130.33     1258.84     58.93 o 
   1 -11   4      116.40       80.65     19.27 o 
   2 -11   4      437.10      424.88     28.60 o 
   3 -11   4     1741.94     1846.89     75.62 o 
   4 -11   4      944.10     1000.97     55.15 o 
   5 -11   4       18.33        5.43     11.52 o 
 -10 -10   4      313.75      242.39     33.08 o 
  -9 -10   4       16.13       12.34     18.20 o 
  -8 -10   4      715.76      747.61     71.45 o 
  -7 -10   4     3351.99     3751.12    279.48 o 
  -6 -10   4      554.00      560.31     56.17 o 
  -5 -10   4      163.03      148.20     22.98 o 
  -4 -10   4      384.74      331.31     31.99 o 
  -3 -10   4     4789.21     4687.36    230.16 o 
  -2 -10   4       77.79      119.74     31.77 o 
  -1 -10   4       62.44       54.97     15.98 o 
   0 -10   4     3001.70     3067.05     84.90 o 
   1 -10   4     3080.75     3277.21     88.38 o 
   2 -10   4     1960.25     2023.83     61.23 o 
   3 -10   4       55.45       42.29     13.94 o 
   4 -10   4      786.99      716.79     36.22 o 
   5 -10   4      498.46      450.93     33.19 o 
   6 -10   4      555.54      528.20     38.48 o 
   7 -10   4       58.83       42.92     10.34 o 
 -11  -9   4       62.66       64.96     21.16 o 
 -10  -9   4     1007.12     1146.96     49.48 o 
  -9  -9   4     1715.50     1880.99     77.80 o 
  -8  -9   4     1288.19     1421.18     47.41 o 
  -7  -9   4      207.99      223.54     20.95 o 
  -6  -9   4     2221.82     2263.79     83.42 o 
  -5  -9   4     1800.02     1867.85     59.67 o 
  -4  -9   4     3613.26     3480.93    117.71 o 
  -3  -9   4       41.27       27.94     16.91 o 
  -2  -9   4     2192.87     2040.17     73.07 o 
  -1  -9   4      850.44      842.49     40.53 o 
   0  -9   4     1223.05     1289.09     49.43 o 
   1  -9   4      381.75      403.00     24.74 o 
   2  -9   4     2104.87     1986.47     55.60 o 
   3  -9   4     2980.85     2868.47     94.84 o 
   4  -9   4      165.17      118.36     20.38 o 
   5  -9   4      239.81      181.92     29.00 o 
   6  -9   4      659.24      621.16     64.06 o 
   7  -9   4     1994.94     2029.39     91.13 o 
   8  -9   4       88.69       75.30     14.02 o 
 -12  -8   4      580.08      607.20     46.15 o 
 -11  -8   4     1101.82     1184.70     53.41 o 
 -10  -8   4      771.49      819.25     52.47 o 
  -9  -8   4       21.81       18.41     11.82 o 
  -8  -8   4     2597.54     2622.95     63.06 o 
  -7  -8   4     5440.09     5387.65    125.68 o 
  -6  -8   4     1101.91     1130.74     41.08 o 
  -5  -8   4      173.78      144.31     16.72 o 
  -4  -8   4     2641.74     2710.44    149.74 o 
  -3  -8   4     9925.22    10034.74    493.06 o 
  -2  -8   4     2973.80     3023.91     91.57 o 
  -1  -8   4      312.46      284.86     23.20 o 
   0  -8   4      823.58      845.87     34.85 o 
   1  -8   4     2068.91     2031.27    105.80 o 
   2  -8   4      855.71      848.18     40.51 o 
   3  -8   4     1662.67     1545.80     50.81 o 
   4  -8   4     2494.17     2264.24    103.40 o 
   5  -8   4     1749.29     1660.21     63.38 o 
   6  -8   4     1791.32     1816.28     75.29 o 
   7  -8   4       25.82       23.35     15.70 o 
   8  -8   4     1098.56     1139.73     45.15 o 
   9  -8   4      362.71      369.55     34.08 o 
 -12  -7   4      704.76      772.78     41.58 o 
 -11  -7   4      325.84      309.57     24.99 o 
 -10  -7   4     2199.65     2168.71     63.97 o 
  -9  -7   4     3219.11     3205.02     70.76 o 
  -8  -7   4     2023.38     2084.99     60.64 o 
  -7  -7   4       22.33       36.35     12.18 o 
  -6  -7   4     5530.58     5453.07    115.10 o 
  -5  -7   4     3474.17     3460.80     89.91 o 
  -4  -7   4     4430.88     4662.85    270.98 o 
  -3  -7   4     1256.08     1181.39    136.02 o 
  -2  -7   4     4091.89     3920.82    271.50 o 
  -1  -7   4     8293.90     8805.24    294.12 o 
   0  -7   4     1745.78     1915.89    134.85 o 
   1  -7   4      809.82      817.89     54.27 o 
   2  -7   4     3443.62     3440.71    115.72 o 
   3  -7   4     4646.66     4223.25     87.39 o 
   4  -7   4     2111.06     1942.87     77.99 o 
   5  -7   4       21.89       16.67     14.90 o 
   6  -7   4     1016.13     1006.76     49.18 o 
   7  -7   4     1798.00     1880.83     63.10 o 
   8  -7   4      371.69      410.56     27.06 o 
   9  -7   4      117.67      126.73     37.41 o 
 -13  -6   4      115.27       93.64     15.80 o 
 -12  -6   4     1026.87     1075.29     60.03 o 
 -11  -6   4     4147.59     4451.85    176.39 o 
 -10  -6   4     1668.34     1626.79     66.11 o 
  -9  -6   4       37.97       42.54     16.16 o 
  -8  -6   4     1358.31     1241.90     46.25 o 
  -7  -6   4     5501.22     5428.89    106.88 o 
  -6  -6   4     3382.52     3367.53     97.67 o 
  -5  -6   4       45.85        0.98     69.30 o 
  -4  -6   4     4999.95     4669.11    240.96 o 
  -3  -6   4     2445.07     2465.76    123.47 o 
  -2  -6   4     2103.48     2241.63    100.13 o 
  -1  -6   4      592.51      547.65     68.19 o 
   0  -6   4    13861.60    14396.12    371.03 o 
   1  -6   4     7915.52     8289.60    347.57 o 
   2  -6   4     1654.12     1717.83    162.12 o 
   3  -6   4      393.62      352.37     39.27 o 
   4  -6   4     2697.27     2409.58     89.15 o 
   5  -6   4     3712.42     3560.71    107.43 o 
   6  -6   4      128.64      149.79     25.87 o 
   7  -6   4      283.71      235.19     25.96 o 
   8  -6   4      397.50      420.68     29.81 o 
   9  -6   4     1240.73     1375.80     73.40 o 
  10  -6   4      145.27      138.76     23.26 o 
 -13  -5   4     1916.16     1966.79     68.00 o 
 -12  -5   4     1228.44     1331.64     69.05 o 
 -11  -5   4      301.84      279.91     37.86 o 
 -10  -5   4     2302.76     2243.58     90.05 o 
  -9  -5   4     4757.47     4467.93    136.52 o 
  -8  -5   4     1840.60     1750.82     71.49 o 
  -7  -5   4       34.94       31.12     25.30 o 
  -6  -5   4     6018.42     5544.70    278.27 o 
  -5  -5   4    12837.35    11679.23    516.54 o 
  -4  -5   4     2440.66     2468.04    137.20 o 
  -3  -5   4     1004.67      968.31     72.30 o 
  -2  -5   4     5755.47     5886.24    156.54 o 
  -1  -5   4    14836.28    15518.46    305.98 o 
   0  -5   4     3241.25     3552.94    159.57 o 
   1  -5   4     2089.62     2027.19    154.54 o 
   2  -5   4     4846.84     4916.40    216.11 o 
   3  -5   4     4210.77     3982.52    205.76 o 
   4  -5   4     6194.20     6005.04    266.51 o 
   5  -5   4     1034.24      949.12     40.33 o 
   6  -5   4      569.41      543.99     30.43 o 
   7  -5   4      749.37      707.59     39.42 o 
   8  -5   4      603.20      618.54     35.05 o 
   9  -5   4      130.29      140.51     17.58 o 
  10  -5   4      808.95      766.88     40.57 o 
 -14  -4   4     1065.63      983.60     60.33 o 
 -13  -4   4      173.38      155.85     18.27 o 
 -12  -4   4      635.38      632.48     73.61 o 
 -11  -4   4     2489.67     2640.52    106.61 o 
 -10  -4   4     3057.96     3087.57    112.83 o 
  -9  -4   4      316.53      279.26     30.69 o 
  -8  -4   4     6790.39     6921.19    168.08 o 
  -7  -4   4     5957.87     5746.16    291.25 o 
  -6  -4   4     7523.91     7320.97    312.10 o 
  -5  -4   4       86.09       76.72     37.38 o 
  -4  -4   4    15807.35    15107.09    427.61 o 
  -3  -4   4    10766.58    10731.44    275.95 o 
  -2  -4   4     7904.05     8490.27    176.16 o 
  -1  -4   4      489.16      514.57     48.27 o 
   0  -4   4     8243.96     9223.65    211.15 o 
   1  -4   4     7439.17     8132.44    292.09 o 
   2  -4   4     2536.75     2798.53    167.92 o 
   3  -4   4     1739.50     1574.57    154.44 o 
   4  -4   4     6210.94     5817.40    306.02 o 
   5  -4   4     8259.44     8404.09    221.50 o 
   6  -4   4      716.42      685.81     40.21 o 
   7  -4   4       40.70       25.77     17.01 o 
   8  -4   4      552.07      502.95     46.07 o 
   9  -4   4     1375.81     1522.41     77.07 o 
  10  -4   4      190.34      214.10     27.31 o 
  11  -4   4        9.11      -11.68     11.68 o 
 -14  -3   4     1002.84      922.59     88.65 o 
 -13  -3   4     1640.59     1683.83     53.69 o 
 -12  -3   4      678.94      675.96     49.16 o 
 -11  -3   4      254.77      234.60     28.35 o 
 -10  -3   4     1939.51     1812.43    105.68 o 
  -9  -3   4    11283.75    11171.62    262.61 o 
  -8  -3   4     2005.90     2106.69    174.49 o 
  -7  -3   4      581.67      397.97     74.18 o 
  -6  -3   4     8687.76     8752.07    395.55 o 
  -5  -3   4    15366.54    14733.92    440.06 o 
  -4  -3   4    13815.47    14455.99    673.53 o 
  -3  -3   4     1274.35     1294.19    101.14 o 
  -2  -3   4     5210.86     5190.43    161.61 o 
  -1  -3   4    17510.73    19036.66    253.74 o 
   0  -3   4     2245.13     2407.19     79.32 o 
   1  -3   4      259.79      269.83     54.30 o 
   2  -3   4     7356.69     7124.97    233.66 o 
   3  -3   4     1670.33     1659.46    116.54 o 
   4  -3   4      675.92      631.70     79.12 o 
   5  -3   4      371.37      358.86     64.58 o 
   6  -3   4     3026.22     2896.30     84.60 o 
   7  -3   4     3907.31     3987.36    102.92 o 
   8  -3   4     1748.46     1782.82     68.71 o 
   9  -3   4      153.92      148.61     28.93 o 
  10  -3   4      482.85      498.08     46.84 o 
  11  -3   4      461.49      433.18     24.29 o 
 -14  -2   4      499.90      521.82     32.24 o 
 -13  -2   4        6.31        2.57     13.86 o 
 -12  -2   4     1878.60     1902.35     84.59 o 
 -11  -2   4     3933.05     3957.57    210.52 o 
 -10  -2   4     1834.54     1749.39     71.29 o 
  -9  -2   4      227.24      202.84     33.25 o 
  -8  -2   4    10491.97    10380.46    915.24 o 
  -7  -2   4    10555.61    10814.86    533.38 o 
  -6  -2   4    10145.69    10669.77    563.95 o 
  -5  -2   4      138.38      118.75     40.27 o 
  -4  -2   4     8464.12     8304.99    277.39 o 
  -3  -2   4    23576.42    24437.57    563.20 o 
  -2  -2   4     1553.80     1648.50     73.15 o 
  -1  -2   4     4497.18     4706.85    102.77 o 
   0  -2   4     8657.13     8718.34    231.69 o 
   1  -2   4    22692.42    23379.10    501.71 o 
   2  -2   4     5185.52     5348.93    219.27 o 
   3  -2   4      732.22      742.46     89.64 o 
   4  -2   4     4156.93     4291.58    227.16 o 
   5  -2   4     3973.93     4021.83    233.46 o 
   6  -2   4      896.32      866.76     51.61 o 
   7  -2   4      203.88      191.34     24.94 o 
   8  -2   4     2323.66     2338.41     78.95 o 
   9  -2   4     1468.30     1666.70     76.03 o 
  10  -2   4      213.88      265.59     46.97 o 
  11  -2   4       28.53        7.93     14.43 o 
 -14  -1   4      676.75      714.09     38.27 o 
 -13  -1   4     2734.89     2914.38     95.50 o 
 -12  -1   4     3248.99     3381.97    174.52 o 
 -11  -1   4      380.30      396.31     42.87 o 
 -10  -1   4     1337.25     1185.12     72.43 o 
  -9  -1   4     5893.72     5449.30    194.95 o 
  -8  -1   4     4882.24     5048.39    372.94 o 
  -7  -1   4      796.84      794.31     94.94 o 
  -6  -1   4     5454.18     5613.09    258.21 o 
  -5  -1   4    14363.25    14953.95    449.82 o 
  -4  -1   4      775.85      811.54     80.56 o 
  -3  -1   4      695.36      680.74     69.81 o 
  -2  -1   4    19912.58    20084.87    378.90 o 
  -1  -1   4    23450.69    23216.16    383.41 o 
   0  -1   4     5043.34     5519.22    176.15 o 
   1  -1   4      687.33      699.05     70.19 o 
   2  -1   4    11650.16    11526.72    321.40 o 
   3  -1   4     5623.15     5698.82    231.26 o 
   4  -1   4     2852.62     2799.28    171.48 o 
   5  -1   4      856.47      785.31     97.87 o 
   6  -1   4     3032.62     3171.04    308.81 o 
   7  -1   4     2199.57     2080.42     67.62 o 
   8  -1   4      589.46      608.65     51.41 o 
   9  -1   4       66.45       63.91     38.91 o 
  10  -1   4      652.84      601.60     68.81 o 
  11  -1   4      624.70      714.00     63.21 o 
  12  -1   4      146.81      132.59     12.67 o 
 -14   0   4      845.81      931.68     43.34 o 
 -13   0   4      317.22      362.21     33.46 o 
 -12   0   4     3106.16     3134.74    159.06 o 
 -11   0   4     8287.15     8190.20    282.58 o 
 -10   0   4     1950.66     1819.24    112.75 o 
  -9   0   4      569.71      522.27     56.98 o 
  -8   0   4     4825.60     5067.23    738.62 o 
  -7   0   4     8827.81     8947.17    493.95 o 
  -6   0   4    10516.97    11595.37    877.86 o 
  -5   0   4     3381.61     3627.80    274.11 o 
  -4   0   4    14963.92    15274.95    715.77 o 
  -3   0   4    46926.52    46460.48   1071.21 o 
  -2   0   4    22630.48    24394.77    646.89 o 
  -1   0   4     1390.77     1319.79    110.55 o 
   0   0   4    10330.16    10786.61    437.36 o 
   1   0   4     7040.38     6996.24    329.69 o 
   2   0   4     8228.51     8590.07    487.18 o 
   3   0   4      677.99      620.63     72.92 o 
   4   0   4     4761.50     4927.48    217.62 o 
   5   0   4     8713.44     8951.79    485.25 o 
   6   0   4      720.88      633.96    136.29 o 
   7   0   4        0.89       18.14     18.50 o 
   8   0   4      422.20      360.65     59.07 o 
   9   0   4      804.51      889.98     85.19 o 
  10   0   4      155.80      169.06     41.81 o 
  11   0   4       22.57      -10.02     24.09 o 
  12   0   4      635.15      541.45     25.83 o 
 -14   1   4      537.09      520.66     49.24 o 
 -13   1   4     2462.50     2695.76    178.90 o 
 -12   1   4     3180.82     3300.58    162.84 o 
 -11   1   4      432.14      484.83     67.91 o 
 -10   1   4     1792.62     1461.10    117.80 o 
  -9   1   4     6311.86     5867.79    222.26 o 
  -8   1   4     4815.48     4672.72    316.50 o 
  -7   1   4      851.22      765.30     83.27 o 
  -6   1   4     4971.66     4789.98    196.97 o 
  -5   1   4    14825.62    14922.36    363.64 o 
  -4   1   4      143.70      120.99     38.62 o 
  -3   1   4      746.73      807.00     86.75 o 
  -1   1   4    23758.72    24316.57    652.09 o 
   0   1   4     4866.07     5146.04    255.58 o 
   1   1   4      736.64      702.39     62.72 o 
   2   1   4    10891.41    10418.62    520.08 o 
   3   1   4     4879.85     4482.80    179.68 o 
   4   1   4     3073.74     2806.57    240.73 o 
   5   1   4      924.16      918.03    149.02 o 
   6   1   4     3552.66     3456.99    306.05 o 
   7   1   4     1938.84     1881.36    106.45 o 
   8   1   4      720.49      715.49     75.73 o 
   9   1   4       76.36       59.28     35.63 o 
  10   1   4      762.57      759.77     71.18 o 
  11   1   4      648.89      707.68     59.91 o 
 -14   2   4      396.21      365.71     41.23 o 
 -13   2   4        3.92        9.00     27.84 o 
 -12   2   4     1751.78     1742.84    114.79 o 
 -11   2   4     3758.84     3606.99    176.69 o 
 -10   2   4     1502.10     1306.17    112.81 o 
  -9   2   4      279.13      241.23     47.40 o 
  -7   2   4     9236.03     9129.47    396.54 o 
  -6   2   4    11130.79    11513.04    307.07 o 
  -5   2   4      111.34      136.12     33.42 o 
  -4   2   4     9463.13    10373.93    344.68 o 
   0   2   4     9008.47     9381.85    373.67 o 
   1   2   4    21214.46    21106.81    409.85 o 
   2   2   4     4983.99     5138.42    292.98 o 
   3   2   4      800.35      697.03    114.67 o 
   4   2   4     3569.76     3232.86    256.90 o 
   5   2   4     4830.08     4950.39    343.89 o 
   6   2   4      465.02      259.26     85.38 o 
   7   2   4      182.43      151.37     34.10 o 
   8   2   4     2156.64     1937.51    122.69 o 
   9   2   4     1795.84     1893.25    115.12 o 
  10   2   4      299.64      228.58     44.09 o 
  11   2   4       29.47       24.04     20.90 o 
 -14   3   4     1138.61     1164.95     63.96 o 
 -13   3   4     1904.70     1906.25    104.56 o 
 -12   3   4      652.96      679.46     70.04 o 
 -11   3   4      236.53      202.17     47.26 o 
 -10   3   4     1826.60     1699.34    130.76 o 
  -9   3   4    11245.41    11724.11    368.23 o 
   0   3   4     2852.65     2939.73    206.31 o 
   1   3   4      211.92      227.57     67.04 o 
   2   3   4     7548.63     7305.98    366.08 o 
   3   3   4     2241.25     2303.06    207.85 o 
   4   3   4      950.24      943.52    137.82 o 
   5   3   4      282.62      213.79     78.13 o 
   6   3   4     3274.40     2720.43    266.18 o 
   7   3   4     4052.03     3708.67    163.56 o 
   8   3   4     2078.44     2030.96    116.97 o 
   9   3   4      156.46       82.22     34.29 o 
  10   3   4      372.51      287.84     43.46 o 
  11   3   4      450.55      329.09     32.73 o 
 -13   4   4      197.37      161.32     31.28 o 
 -12   4   4      593.90      588.62     65.33 o 
 -11   4   4     2741.71     2788.06    149.05 o 
 -10   4   4     3033.43     3393.04    164.39 o 
  -9   4   4      273.12      287.34     55.15 o 
   0   4   4     7331.07     7144.37    354.76 o 
   1   4   4     6945.83     6849.31    354.60 o 
   2   4   4     2743.15     2758.74    223.03 o 
   3   4   4     1906.40     1711.20    181.08 o 
   4   4   4     5645.73     5100.10    332.10 o 
   5   4   4     8416.03     7924.72    438.39 o 
  10   4   4      107.61       92.20     25.08 o 
 -12   5   4     1152.72     1157.69     78.68 o 
 -11   5   4      292.70      259.72     48.94 o 
 -10   5   4     2116.43     2309.58    132.59 o 
   0   5   4     3004.01     3083.63    238.22 o 
   1   5   4     1951.96     1854.04    187.67 o 
   2   5   4     5480.10     5544.13    335.44 o 
   3   5   4     3746.19     3629.79    271.09 o 
   4   5   4     6661.99     6571.56    379.39 o 
   0   6   4    12468.35    12661.99    551.42 o 
   1   6   4     7863.60     8413.16    433.35 o 
   2   6   4     2105.95     2032.46    203.46 o 
  -1   7   4     8392.54     9970.99    514.58 o 
   0   7   4     1219.56     1319.62    173.14 o 
  -6 -12   5       27.00       13.32     40.59 o 
  -5 -12   5      833.22      900.85    245.54 o 
  -4 -12   5     1775.20     1874.51    363.47 o 
  -3 -12   5      539.08      523.78    126.93 o 
  -2 -12   5      326.57      397.57     33.98 o 
  -1 -12   5      424.65      429.49     80.48 o 
   0 -12   5     1422.32     1234.29    145.05 o 
   1 -12   5      203.76       89.43     46.29 o 
   2 -12   5       91.26      126.84     28.80 o 
  -8 -11   5      198.02      172.46     37.81 o 
  -7 -11   5     1160.35     1534.02    273.63 o 
  -6 -11   5     1816.22     2125.92    832.05 o 
  -5 -11   5      593.91      662.05    153.76 o 
  -4 -11   5       51.13       48.02     15.72 o 
  -3 -11   5     1070.53     1032.23     56.29 o 
  -2 -11   5     1301.53     1376.24     68.29 o 
  -1 -11   5     2400.06     2754.39    156.37 o 
   0 -11   5      111.34      143.07     24.54 o 
   1 -11   5      248.17      218.58     22.88 o 
   2 -11   5      586.07      583.21     43.90 o 
   3 -11   5      877.83      892.68     55.42 o 
   4 -11   5       30.73       28.25     15.59 o 
   5 -11   5      267.64      253.61     28.11 o 
  -9 -10   5      268.44      190.94     30.11 o 
  -8 -10   5     1962.13     1792.25    105.89 o 
  -7 -10   5     1480.06     1748.49     59.72 o 
  -6 -10   5       19.34       18.80     15.10 o 
  -5 -10   5      358.80      340.80     31.61 o 
  -4 -10   5     2836.91     2849.13    100.37 o 
  -3 -10   5      799.27      741.93     61.47 o 
  -2 -10   5        6.59        3.84     15.10 o 
  -1 -10   5      797.97      747.49     40.23 o 
   0 -10   5     3176.93     3291.36     88.48 o 
   1 -10   5     1773.56     1907.01     67.19 o 
   2 -10   5      129.35      128.69     18.46 o 
   3 -10   5      316.11      292.75     23.34 o 
   4 -10   5      580.31      538.29     35.50 o 
   5 -10   5      525.06      524.81     40.93 o 
   6 -10   5       32.46       18.96     10.89 o 
 -11  -9   5      635.56      633.96     52.06 o 
 -10  -9   5     1556.85     1238.64    538.55 o 
  -9  -9   5     1954.80     2115.71     81.72 o 
  -8  -9   5       92.97      114.07     15.59 o 
  -7  -9   5     2552.94     2702.27     78.58 o 
  -6  -9   5     1706.64     1789.37     52.18 o 
  -5  -9   5     2174.06     2326.29     92.41 o 
  -4  -9   5     1468.58     1533.24     68.24 o 
  -3  -9   5     5031.78     5595.80    191.56 o 
  -2  -9   5     1287.73     1220.94     54.16 o 
  -1  -9   5     1529.08     1551.26     60.05 o 
   0  -9   5       76.98       89.13     16.93 o 
   1  -9   5     1434.22     1405.82     48.30 o 
   2  -9   5     3929.36     3852.59    111.26 o 
   3  -9   5      747.12      698.79     45.08 o 
   4  -9   5       28.43       32.02     15.38 o 
   5  -9   5      272.29      220.86     27.14 o 
   6  -9   5     1901.97     1889.78     76.79 o 
   7  -9   5      581.34      568.44     24.57 o 
 -12  -8   5      981.88     1047.34     62.27 o 
 -11  -8   5     1175.90     1256.25     53.49 o 
 -10  -8   5       95.92       94.84     15.20 o 
  -9  -8   5      732.79      745.56     31.42 o 
  -8  -8   5     4338.36     4615.96    170.77 o 
  -7  -8   5     1650.29     1727.48     56.80 o 
  -6  -8   5      382.95      402.55     25.36 o 
  -5  -8   5      365.60      324.18     24.92 o 
  -4  -8   5     7089.02     7935.76    312.20 o 
  -3  -8   5     3290.90     3341.45    136.38 o 
  -2  -8   5        2.71       -1.27     12.10 o 
  -1  -8   5       88.91       87.31     14.83 o 
   0  -8   5     2306.91     2359.56     66.31 o 
   1  -8   5     1575.84     1646.54     70.45 o 
   2  -8   5      362.50      296.70     28.28 o 
   3  -8   5     2843.76     2507.13     95.23 o 
   4  -8   5     2401.95     2120.62     85.99 o 
   5  -8   5     1892.22     1760.36     76.25 o 
   6  -8   5      241.51      250.60     28.34 o 
   7  -8   5      731.49      748.86     37.98 o 
   8  -8   5      599.59      611.62     48.89 o 
 -12  -7   5      160.96      177.90     34.65 o 
 -11  -7   5      758.26      739.06     50.25 o 
 -10  -7   5     2255.56     2358.91     66.88 o 
  -9  -7   5     2027.19     2000.77     71.81 o 
  -8  -7   5      169.80      162.16     17.45 o 
  -7  -7   5     1678.26     1646.26     47.41 o 
  -6  -7   5     5413.66     5344.95     94.63 o 
  -5  -7   5     3067.11     3073.51    132.05 o 
  -4  -7   5       97.31      100.48     13.52 o 
  -3  -7   5     2580.87     2526.54    100.69 o 
  -2  -7   5     5097.87     5074.26    180.01 o 
  -1  -7   5     4189.75     4480.34    129.55 o 
   0  -7   5      125.47      147.58     19.09 o 
   1  -7   5     2880.71     3075.02    166.73 o 
   2  -7   5     3457.20     3375.56    163.23 o 
   3  -7   5     1868.07     1758.13     63.70 o 
   4  -7   5       97.26       64.86     17.88 o 
   5  -7   5      964.77      838.06     45.50 o 
   6  -7   5     2161.05     2206.25     69.33 o 
   7  -7   5      973.47     1045.54     50.32 o 
   8  -7   5      183.04      177.32     24.54 o 
   9  -7   5      173.64      184.06     23.46 o 
 -13  -6   5      280.66      248.98     27.31 o 
 -12  -6   5     1600.66     1643.89     58.62 o 
 -11  -6   5     2022.51     2231.80     91.45 o 
 -10  -6   5        9.01       -2.48     15.35 o 
  -9  -6   5      797.79      687.04     42.94 o 
  -8  -6   5     2359.35     2169.01     90.51 o 
  -7  -6   5     4976.98     5008.75    140.89 o 
  -6  -6   5      208.19      235.95     18.84 o 
  -5  -6   5     4204.82     3815.26    193.20 o 
  -4  -6   5     6632.96     6801.16    255.45 o 
  -3  -6   5     5111.78     5467.82    194.89 o 
  -2  -6   5      933.52      928.18    111.41 o 
  -1  -6   5     6566.74     6584.17    301.16 o 
   0  -6   5    10517.35    10782.82    398.04 o 
   1  -6   5     4253.11     4577.05    390.85 o 
   2  -6   5     1378.72     1316.76     60.08 o 
   3  -6   5      952.29      882.31     44.61 o 
   4  -6   5     3711.47     3488.53     91.68 o 
   5  -6   5      382.13      337.34     30.77 o 
   6  -6   5      195.31      139.31     22.48 o 
   7  -6   5     1322.20     1301.87     51.88 o 
   8  -6   5      900.58      943.91     55.80 o 
   9  -6   5      683.26      686.88     36.74 o 
 -13  -5   5     1297.63     1213.90     57.42 o 
 -12  -5   5      825.35      988.12     85.48 o 
 -11  -5   5      906.99      805.81     45.68 o 
 -10  -5   5     3733.10     3632.62    101.84 o 
  -9  -5   5     2227.61     2163.86     90.87 o 
  -8  -5   5      572.81      560.76     41.14 o 
  -7  -5   5     1831.14     1794.48     70.68 o 
  -6  -5   5    12255.83    11383.47    415.96 o 
  -5  -5   5     5899.90     5625.03    291.74 o 
  -4  -5   5     1052.88     1029.44     80.41 o 
  -3  -5   5     2199.76     2152.57    114.67 o 
  -2  -5   5    14371.83    14853.92    484.36 o 
  -1  -5   5     9442.77     9767.24    418.59 o 
   0  -5   5      882.71      941.42    106.41 o 
   1  -5   5     2074.23     2056.08    244.78 o 
   2  -5   5     4328.23     4188.63    364.87 o 
   3  -5   5     4533.21     4899.51    404.39 o 
   4  -5   5      668.03      721.25     39.21 o 
   5  -5   5     3210.05     3055.93     86.79 o 
   6  -5   5     2058.30     2109.86     72.37 o 
   7  -5   5      635.61      607.69     36.11 o 
   8  -5   5       46.53       44.15     14.52 o 
   9  -5   5     1033.41     1039.12     65.35 o 
  10  -5   5      715.96      697.52     48.81 o 
 -14  -4   5       29.22       15.21     16.50 o 
 -13  -4   5      181.47      136.90     36.36 o 
 -12  -4   5     1261.71     1300.50    102.68 o 
 -11  -4   5     1811.41     1814.73     69.16 o 
 -10  -4   5      304.09      290.53     35.72 o 
  -9  -4   5     1514.40     1425.22     68.03 o 
  -8  -4   5     3729.46     3658.35    121.23 o 
  -7  -4   5     4875.24     4613.21    262.84 o 
  -6  -4   5      188.83      153.11     48.64 o 
  -5  -4   5     5483.66     4971.58    247.30 o 
  -4  -4   5     8412.95     8164.65    309.25 o 
  -3  -4   5    11477.50    11932.39    264.56 o 
  -2  -4   5      755.48      711.49     60.61 o 
  -1  -4   5     4031.54     4215.08    135.77 o 
   0  -4   5     7404.35     8200.78    384.66 o 
   1  -4   5     4961.56     5563.85    266.36 o 
   2  -4   5      195.58      142.90     52.97 o 
   3  -4   5     4439.72     4084.81    249.38 o 
   4  -4   5    10266.21    10452.87    343.25 o 
   5  -4   5     2121.14     2084.42     83.07 o 
   6  -4   5      212.48      194.26     22.87 o 
   7  -4   5      409.79      407.70     30.62 o 
   8  -4   5     1828.88     1946.03     59.74 o 
   9  -4   5      441.89      430.39     35.42 o 
  10  -4   5       24.72        1.65      9.31 o 
 -14  -3   5     1349.08     1267.72     97.59 o 
 -13  -3   5      886.00      867.68     50.06 o 
 -12  -3   5      143.17      163.71     37.82 o 
 -11  -3   5      974.72      913.11     47.47 o 
 -10  -3   5     5849.37     5749.60    201.00 o 
  -9  -3   5     7703.88     7555.01    136.88 o 
  -8  -3   5     2284.34     2007.83    170.97 o 
  -7  -3   5      789.75      765.55    102.92 o 
  -6  -3   5    15910.77    15940.99    707.36 o 
  -5  -3   5     9471.68     9182.26    330.13 o 
  -4  -3   5     1500.91     1670.21    128.42 o 
  -3  -3   5     3346.78     3411.44    182.66 o 
  -2  -3   5     9177.12     9738.71    217.74 o 
  -1  -3   5     2688.78     2824.50    105.28 o 
   0  -3   5      469.71      616.73     79.34 o 
   1  -3   5     4358.33     4091.64    206.39 o 
   2  -3   5    11828.93    11997.59    392.57 o 
   3  -3   5     4262.40     4286.15    238.64 o 
   4  -3   5      136.54       72.83     43.66 o 
   5  -3   5     1838.43     1666.72    107.75 o 
   6  -3   5     3589.82     3565.68     98.41 o 
   7  -3   5     2768.40     2798.83    106.46 o 
   8  -3   5       71.55       59.30     22.89 o 
   9  -3   5      923.06      979.29     71.00 o 
  10  -3   5      353.47      370.64     25.31 o 
  11  -3   5      227.16      180.46     24.49 o 
 -14  -2   5       92.82       99.62     17.43 o 
 -13  -2   5      993.64     1004.20     54.13 o 
 -12  -2   5     2715.20     2755.56    102.47 o 
 -11  -2   5     2450.34     2368.75    204.30 o 
 -10  -2   5      895.19      860.27     39.36 o 
  -9  -2   5     2501.21     2392.81     68.39 o 
  -8  -2   5     8645.73     8138.11    572.69 o 
  -7  -2   5     5339.70     5335.31    265.09 o 
  -6  -2   5     4352.55     4434.98    224.02 o 
  -5  -2   5     3496.94     3424.07    187.78 o 
  -4  -2   5    15427.02    16119.63    429.11 o 
  -3  -2   5     8628.66     9597.80    214.73 o 
  -2  -2   5      124.57      103.44     26.06 o 
  -1  -2   5    15758.56    17044.63    299.14 o 
   0  -2   5    13025.07    13550.22    399.25 o 
   1  -2   5    20997.52    22232.84    518.73 o 
   2  -2   5      270.30      246.42     54.26 o 
   3  -2   5     6677.24     6485.92    277.94 o 
   4  -2   5     5562.77     5466.79    272.51 o 
   5  -2   5     3786.09     3853.91    238.52 o 
   6  -2   5      177.21      116.02     33.29 o 
   7  -2   5     1749.41     1673.93    125.54 o 
   8  -2   5     2867.97     3094.48    108.22 o 
   9  -2   5      523.18      556.25     68.84 o 
  10  -2   5       25.69       13.18     16.15 o 
  11  -2   5      174.84      153.07     15.53 o 
 -14  -1   5     1214.75     1277.47     51.90 o 
 -13  -1   5     2408.53     2290.94     83.81 o 
 -12  -1   5      287.76      282.94     36.22 o 
 -11  -1   5     2198.19     1938.33    168.62 o 
 -10  -1   5     2746.54     2377.58     91.44 o 
  -9  -1   5     6730.65     5977.19    200.14 o 
  -8  -1   5      296.10      269.76    105.13 o 
  -7  -1   5     2816.15     2746.26    181.43 o 
  -6  -1   5    11270.34    11342.61    362.15 o 
  -5  -1   5     4224.81     4367.68    207.13 o 
  -4  -1   5      354.51      359.37     59.01 o 
  -3  -1   5    13109.49    13430.21    310.02 o 
  -2  -1   5    20294.35    20453.91    404.74 o 
  -1  -1   5    11186.77    11614.91    396.60 o 
   0  -1   5      981.77      981.03     85.94 o 
   1  -1   5     4805.77     4578.43    194.47 o 
   2  -1   5    17928.98    18316.77    456.69 o 
   3  -1   5     1073.35      903.76    103.34 o 
   4  -1   5     1293.40     1343.86    128.00 o 
   5  -1   5     3404.97     3336.02    210.42 o 
   6  -1   5     2955.26     2849.87     95.51 o 
   7  -1   5     1130.47     1220.55    102.18 o 
   8  -1   5      186.10      219.83     50.72 o 
   9  -1   5      616.21      707.98     73.57 o 
  10  -1   5      994.08     1205.34     85.04 o 
  11  -1   5      345.73      350.04     21.41 o 
 -15   0   5      451.30      445.67     32.75 o 
 -14   0   5      427.72      428.30     30.21 o 
 -13   0   5       38.44       34.34     31.05 o 
 -12   0   5     3053.24     2855.76    150.20 o 
 -11   0   5      918.32      903.44    114.97 o 
 -10   0   5      810.14      689.28     67.70 o 
  -9   0   5      484.45      381.74     64.35 o 
  -8   0   5     7233.44     7047.64    622.41 o 
  -7   0   5     6739.65     6723.26    269.70 o 
  -6   0   5      388.75      377.78     63.10 o 
  -5   0   5     5900.55     5461.08    222.18 o 
  -4   0   5    17300.56    17387.80    561.86 o 
  -3   0   5    22859.49    23506.77    677.49 o 
  -2   0   5     3071.05     3292.87    191.04 o 
  -1   0   5     2335.52     2246.62    164.11 o 
   0   0   5     9995.50    10153.23    287.44 o 
   1   0   5    17355.77    18561.67    431.92 o 
   2   0   5      802.20      681.29     76.33 o 
   3   0   5      193.59       95.03     75.51 o 
   4   0   5     8465.55     8447.41    311.31 o 
   5   0   5     4116.90     4078.26    335.57 o 
   6   0   5      420.70      309.03     64.04 o 
   7   0   5     1339.86     1284.43    104.00 o 
   8   0   5      894.11      937.58     90.20 o 
   9   0   5      656.10      695.10     74.80 o 
  10   0   5       22.19       10.26     23.96 o 
  11   0   5      906.59      869.19     88.96 o 
 -15   1   5      267.76      232.30     24.76 o 
 -14   1   5     1027.42      977.62     68.16 o 
 -13   1   5     2289.95     2527.49    120.54 o 
 -12   1   5      240.94      241.06     48.62 o 
 -11   1   5     2540.08     2107.86    142.74 o 
 -10   1   5     3373.35     2809.58    159.10 o 
  -9   1   5     7040.12     6222.79    233.57 o 
  -8   1   5      307.03      261.89     64.35 o 
  -7   1   5     2355.16     2184.72    143.66 o 
  -6   1   5    13600.29    13868.65    376.75 o 
  -5   1   5     2727.50     2714.57    146.56 o 
  -4   1   5      432.03      456.14     76.24 o 
  -3   1   5    12796.69    14584.89    487.59 o 
  -1   1   5    11845.63    12402.93    452.39 o 
   0   1   5      685.66      600.33     67.78 o 
   1   1   5     5582.17     5404.58    202.15 o 
   2   1   5    17835.19    18329.89    427.69 o 
   3   1   5     1489.47     1440.76    170.68 o 
   4   1   5     1286.45     1246.45    171.55 o 
   5   1   5     3560.33     3535.79    307.63 o 
   6   1   5     2833.79     2709.85    187.66 o 
   7   1   5     1058.98      956.98     90.64 o 
   8   1   5      213.31      163.06     44.07 o 
   9   1   5      662.32      641.25     68.80 o 
  10   1   5     1048.26     1064.43     78.07 o 
  11   1   5      353.92      349.90     31.99 o 
 -14   2   5       67.28       44.10     22.53 o 
 -13   2   5      956.28      941.41     76.60 o 
 -12   2   5     2908.59     3041.47    153.29 o 
 -11   2   5     2619.54     2320.79    152.50 o 
 -10   2   5      840.59      723.25     81.22 o 
  -9   2   5     2314.96     2074.37    126.48 o 
  -7   2   5     5590.45     5618.29    329.79 o 
  -6   2   5     4427.18     4708.50    192.95 o 
  -5   2   5     3630.82     3843.08    212.61 o 
  -4   2   5    12567.58    13895.72    446.35 o 
  -1   2   5    16130.41    16659.33    567.40 o 
   0   2   5    12783.93    12945.27    496.10 o 
   1   2   5    19376.36    20316.10    433.02 o 
   2   2   5      317.28      342.67     87.35 o 
   3   2   5     6486.74     6380.34    373.53 o 
   4   2   5     6364.87     6319.01    388.34 o 
   5   2   5     3728.74     3766.70    309.57 o 
   6   2   5      153.25       94.11     41.49 o 
   7   2   5     1632.11     1343.25    103.17 o 
   8   2   5     3083.40     3122.43    151.69 o 
   9   2   5      565.08      589.77     61.23 o 
  10   2   5       29.29        5.78     22.03 o 
  11   2   5      126.52      115.30     19.68 o 
 -14   3   5     1322.39     1293.43     70.12 o 
 -13   3   5      884.22      910.58     73.60 o 
 -12   3   5      179.71      190.45     44.14 o 
 -11   3   5     1051.76     1058.98     89.41 o 
 -10   3   5     5317.67     5169.04    230.27 o 
  -9   3   5     7712.01     7840.56    278.99 o 
  -6   3   5    16689.80    16599.61    608.84 o 
  -1   3   5     2832.93     2729.97    215.33 o 
   0   3   5      417.18      492.50     94.96 o 
   1   3   5     3989.91     3795.59    267.71 o 
   2   3   5    11633.09    11357.37    508.68 o 
   3   3   5     4052.05     3891.23    293.09 o 
   4   3   5      158.56       77.51     54.21 o 
   5   3   5     2135.51     1837.79    221.11 o 
   6   3   5     2948.14     2593.75    263.20 o 
   7   3   5     3019.06     2975.66    146.15 o 
   8   3   5       85.17       62.77     30.82 o 
   9   3   5      909.51      711.99     63.23 o 
  10   3   5      239.33      197.69     29.57 o 
 -14   4   5       34.62       18.63     15.34 o 
 -13   4   5      272.81      240.50     38.75 o 
 -12   4   5     1239.64     1229.74     91.80 o 
 -11   4   5     1556.07     1584.38    108.60 o 
 -10   4   5      367.29      338.39     62.25 o 
  -9   4   5     1952.50     1994.22    130.31 o 
  -1   4   5     3777.56     3590.60    263.60 o 
   0   4   5     7004.11     7002.47    378.73 o 
   1   4   5     5651.77     5686.18    347.45 o 
   2   4   5      219.52      261.48     82.55 o 
   3   4   5     3860.59     3403.82    278.27 o 
   4   4   5     9702.39     9430.95    491.16 o 
   5   4   5     1311.52     1047.34    161.74 o 
   9   4   5      339.32      319.85     38.98 o 
 -13   5   5     1310.85     1213.58     63.43 o 
 -12   5   5      775.99      766.65     64.88 o 
 -11   5   5      961.89     1012.71     82.21 o 
  -1   5   5     8909.73     9172.17    462.06 o 
   0   5   5     1017.11      944.02    140.69 o 
   1   5   5     1982.50     1764.86    197.72 o 
   2   5   5     4924.53     4722.71    331.75 o 
   3   5   5     4032.21     4158.29    312.63 o 
   4   5   5      671.72      497.24    110.56 o 
  -1   6   5     6318.12     6625.98    409.08 o 
   0   6   5     9809.98    10091.83    514.04 o 
   1   6   5     4294.75     4500.23    331.05 o 
   2   6   5     1298.21     1380.47    187.55 o 
  -2   7   5     4240.51     4644.31    365.71 o 
  -1   7   5     3409.61     3613.90    315.63 o 
   0   7   5      134.19      -72.50     72.50 o 
  -2   8   5        1.47      -23.00     34.09 o 
  -4 -12   6     1265.01     1487.33     68.62 o 
  -3 -12   6      148.52      180.26     27.41 o 
  -2 -12   6       24.33       29.74     14.83 o 
  -1 -12   6     1847.72     1731.43     72.71 o 
   0 -12   6      227.67      220.11     28.93 o 
   1 -12   6       12.91       41.73     18.01 o 
  -8 -11   6      215.72      134.41     34.12 o 
  -7 -11   6     2394.51     3043.95    843.81 o 
  -6 -11   6     1403.79     1695.59    557.96 o 
  -5 -11   6      264.68      320.59     53.23 o 
  -4 -11   6      660.10      678.71     42.41 o 
  -3 -11   6      877.60      902.60     52.01 o 
  -2 -11   6     1597.79     1628.75    108.12 o 
  -1 -11   6      613.15      692.96     54.47 o 
   0 -11   6      682.43      672.45     49.92 o 
   1 -11   6      361.68      351.85     33.03 o 
   2 -11   6      423.78      416.56     28.22 o 
   3 -11   6       61.87       65.33     14.14 o 
  -9 -10   6     1010.02      824.74     50.59 o 
  -8 -10   6     1448.63     1757.45    194.22 o 
  -7 -10   6       80.04       85.33     13.86 o 
  -6 -10   6      392.40      441.82     31.20 o 
  -5 -10   6     1472.45     1606.68     55.03 o 
  -4 -10   6     2158.00     2241.20    143.81 o 
  -3 -10   6       11.09       12.55     11.63 o 
  -2 -10   6      364.19      369.35     38.07 o 
  -1 -10   6     2062.50     2129.91     79.67 o 
   0 -10   6     1487.31     1614.88     72.94 o 
   1 -10   6      377.94      408.74     39.97 o 
   2 -10   6      445.37      413.25     41.18 o 
   3 -10   6      732.57      689.78     42.03 o 
   4 -10   6      417.35      351.19     32.25 o 
   5 -10   6      171.91      180.21     19.78 o 
 -11  -9   6      976.26      967.39     63.77 o 
 -10  -9   6     1724.02     1477.53    524.84 o 
  -9  -9   6      773.19      821.40     40.25 o 
  -8  -9   6      907.29      986.62     63.02 o 
  -7  -9   6     1458.59     1571.61     51.97 o 
  -6  -9   6     1308.85     1384.46     47.06 o 
  -5  -9   6      719.47      747.85     41.44 o 
  -4  -9   6     1128.61     1117.93     51.45 o 
  -3  -9   6     4245.38     4268.90    149.59 o 
  -2  -9   6     1541.97     1587.69     77.21 o 
  -1  -9   6      359.16      347.99     26.60 o 
   0  -9   6      348.82      351.76     30.57 o 
   1  -9   6     3323.30     3499.91    102.68 o 
   2  -9   6     1901.45     1831.52     63.57 o 
   3  -9   6      136.58      113.68     18.87 o 
   4  -9   6       52.32       39.60     12.75 o 
   5  -9   6      480.13      470.08     27.25 o 
   6  -9   6     1119.39     1163.60     47.71 o 
 -12  -8   6      679.94      649.99     49.52 o 
 -11  -8   6      237.40      259.57     27.43 o 
 -10  -8   6      131.08      124.23     16.33 o 
  -9  -8   6     2117.78     2174.63     63.86 o 
  -8  -8   6     2146.61     2307.58    109.00 o 
  -7  -8   6       32.81       38.01     11.23 o 
  -6  -8   6      124.37       97.12     16.60 o 
  -5  -8   6     1436.54     1412.09     51.54 o 
  -4  -8   6     5733.24     6021.39    159.44 o 
  -3  -8   6       27.15       12.39     13.65 o 
  -2  -8   6      805.40      717.96     72.93 o 
  -1  -8   6     2176.70     2315.37     91.53 o 
   0  -8   6     1707.86     1821.82     93.34 o 
   1  -8   6      949.50     1008.14     60.37 o 
   2  -8   6     1404.37     1231.22     64.73 o 
   3  -8   6     2872.85     2610.30     94.06 o 
   4  -8   6     1086.33     1042.37     57.18 o 
   5  -8   6      699.14      711.44     43.32 o 
   6  -8   6       58.97       49.48     14.78 o 
   7  -8   6      508.16      514.90     27.68 o 
 -12  -7   6      175.36      126.01     23.44 o 
 -11  -7   6     1342.16     1385.15     45.91 o 
 -10  -7   6     1142.54     1144.38     50.92 o 
  -9  -7   6      388.65      360.96     31.42 o 
  -8  -7   6      740.59      714.84     43.92 o 
  -7  -7   6     2989.51     2955.15    123.32 o 
  -6  -7   6     2245.10     2191.26     69.45 o 
  -5  -7   6     1600.00     1718.36     59.82 o 
  -4  -7   6     1406.62     1442.48     49.99 o 
  -3  -7   6     4899.57     4804.50    137.19 o 
  -2  -7   6     3495.79     3696.85    177.39 o 
  -1  -7   6     1102.84     1269.10     81.36 o 
   0  -7   6     1851.33     1952.04     77.17 o 
   1  -7   6     2980.39     2843.79     97.63 o 
   2  -7   6     2436.45     2359.80     89.59 o 
   3  -7   6      113.07      105.64     23.63 o 
   4  -7   6      603.26      527.66     43.91 o 
   5  -7   6     2452.26     2469.95     87.58 o 
   6  -7   6     1400.24     1411.43     59.26 o 
   7  -7   6       28.45       38.10     15.96 o 
   8  -7   6      228.69      172.16     32.86 o 
 -13  -6   6     1057.01     1017.55     46.30 o 
 -12  -6   6     1622.55     1537.32     94.64 o 
 -11  -6   6       91.58      102.07     19.42 o 
 -10  -6   6      952.87      895.40     47.62 o 
  -9  -6   6     1791.05     1719.52     80.19 o 
  -8  -6   6     3077.93     2972.63    175.78 o 
  -7  -6   6     1480.83     1503.75     71.83 o 
  -6  -6   6     2168.34     2096.62     49.64 o 
  -5  -6   6     6056.71     6411.22    103.59 o 
  -4  -6   6     3087.28     3189.25    158.04 o 
  -3  -6   6     2296.42     2481.25    159.81 o 
  -2  -6   6      771.45      633.01     93.30 o 
  -1  -6   6     7324.24     7230.54    493.76 o 
   0  -6   6     5311.70     5635.23    164.65 o 
   1  -6   6     1357.64     1298.02     55.52 o 
   2  -6   6      248.98      217.09     27.56 o 
   3  -6   6     1536.98     1400.23     57.18 o 
   4  -6   6     1940.02     1792.63     66.58 o 
   5  -6   6       13.49        3.90     15.20 o 
   6  -6   6      488.22      504.31     32.45 o 
   7  -6   6     1196.68     1291.96     67.65 o 
   8  -6   6     1219.25     1307.79     55.43 o 
   9  -6   6      121.02      105.78     19.11 o 
 -14  -5   6      690.64      498.76     36.68 o 
 -13  -5   6      227.73      180.31     42.15 o 
 -12  -5   6      106.20       83.72     22.55 o 
 -11  -5   6     2592.86     2599.05     84.59 o 
 -10  -5   6     1138.00     1039.78     62.29 o 
  -9  -5   6      216.01      220.11     30.98 o 
  -8  -5   6      232.47      224.09     27.43 o 
  -7  -5   6     6011.72     5941.76    118.82 o 
  -6  -5   6     6472.80     6255.02    308.38 o 
  -5  -5   6       47.89       25.38     23.99 o 
  -4  -5   6      705.60      693.39     69.43 o 
  -3  -5   6     5264.29     5305.24    189.43 o 
  -2  -5   6     9977.50    10984.63    545.70 o 
  -1  -5   6     1512.98     1500.83    211.92 o 
   0  -5   6     1731.48     1544.99    218.65 o 
   1  -5   6     2301.72     2267.93    276.34 o 
   2  -5   6     3550.73     3351.00    130.99 o 
   3  -5   6      425.84      398.98     26.54 o 
   4  -5   6     1786.55     1703.81     55.58 o 
   5  -5   6     2334.80     2363.55    100.91 o 
   6  -5   6     1592.83     1620.96     79.39 o 
   7  -5   6       89.32       98.13     19.14 o 
   8  -5   6      508.83      550.13     32.08 o 
   9  -5   6     1013.21      933.60    176.54 o 
 -14  -4   6      349.43      321.26     22.97 o 
 -13  -4   6     1040.36     1065.81     80.37 o 
 -12  -4   6     1192.60     1210.34     65.20 o 
 -11  -4   6      385.66      314.48     34.90 o 
 -10  -4   6     1145.58     1104.44     52.27 o 
  -9  -4   6     3861.98     3730.65    121.56 o 
  -8  -4   6     2423.64     2480.11     85.68 o 
  -7  -4   6     1603.79     1524.34    151.09 o 
  -6  -4   6     1931.35     1719.41    155.56 o 
  -5  -4   6     6655.76     6329.42    291.66 o 
  -4  -4   6     5278.19     5560.33    185.58 o 
  -3  -4   6     3269.58     3571.32    144.36 o 
  -2  -4   6     1199.15     1217.01     95.48 o 
  -1  -4   6     5144.49     5651.22    503.78 o 
   0  -4   6     2558.34     2607.68    270.94 o 
   1  -4   6      482.73      501.77    130.14 o 
   2  -4   6     1630.95     1765.80    164.60 o 
   3  -4   6     6265.62     6160.90    196.53 o 
   4  -4   6     4300.18     4437.78    110.24 o 
   5  -4   6      852.25      761.23     41.63 o 
   6  -4   6      178.75      169.72     22.63 o 
   7  -4   6     1451.07     1462.45     57.42 o 
   8  -4   6     1166.04     1210.92     74.65 o 
   9  -4   6       52.05       44.73     12.21 o 
  10  -4   6      211.44      167.98     23.16 o 
 -14  -3   6      832.34      763.89     44.59 o 
 -13  -3   6       96.04       85.66     19.87 o 
 -12  -3   6      503.34      489.28     34.65 o 
 -11  -3   6     2400.07     2282.51     65.28 o 
 -10  -3   6     4283.22     4297.00    107.99 o 
  -9  -3   6     1740.68     1723.14     60.92 o 
  -8  -3   6     1649.70     1602.79     83.54 o 
  -7  -3   6     1590.09     1492.54    145.51 o 
  -6  -3   6     6258.24     6040.48    283.54 o 
  -5  -3   6     1172.72     1261.25    124.01 o 
  -4  -3   6     1196.47     1123.11    116.41 o 
  -3  -3   6    12063.47    13764.53    321.12 o 
  -2  -3   6     4769.33     5472.10    544.63 o 
  -1  -3   6     1379.08     1418.77    107.61 o 
   0  -3   6      891.94      815.37     88.79 o 
   1  -3   6    10535.22    11051.49    385.02 o 
   2  -3   6     7791.44     8341.42    341.59 o 
   3  -3   6     1582.07     1552.04    150.05 o 
   4  -3   6      911.88      829.84     42.21 o 
   5  -3   6     2129.28     1971.04     89.83 o 
   6  -3   6     1794.64     1697.78     84.31 o 
   7  -3   6      336.57      347.41     40.15 o 
   8  -3   6      693.67      777.67     53.69 o 
   9  -3   6      408.66      428.68     28.89 o 
  10  -3   6      164.75      157.02     14.55 o 
 -14  -2   6      575.06      616.27     34.14 o 
 -13  -2   6     2399.15     2583.67     89.33 o 
 -12  -2   6     1983.10     2115.08     89.56 o 
 -11  -2   6      454.37      412.17     33.61 o 
 -10  -2   6       80.00       70.63     16.05 o 
  -9  -2   6     7101.65     6975.39    169.15 o 
  -8  -2   6     3345.17     3314.93    220.61 o 
  -7  -2   6     2880.28     2725.28    187.90 o 
  -6  -2   6     1791.29     1787.26    146.43 o 
  -5  -2   6     2624.45     2421.05    165.02 o 
  -4  -2   6     8219.07     8560.49    315.17 o 
  -3  -2   6      240.93      307.07     41.51 o 
  -2  -2   6     2476.24     2540.24    173.89 o 
  -1  -2   6     9282.47    10032.82    312.07 o 
   0  -2   6    13026.66    13568.21    387.60 o 
   1  -2   6     2846.82     3018.10    176.56 o 
   2  -2   6     1857.44     1770.51    144.23 o 
   3  -2   6     2477.51     2191.88    165.77 o 
   4  -2   6     6667.59     6733.10    314.44 o 
   5  -2   6      203.83      131.12     30.26 o 
   6  -2   6      230.64      167.99     30.57 o 
   7  -2   6     3031.12     3110.98    160.16 o 
   8  -2   6     1410.50     1575.12    108.83 o 
   9  -2   6       78.88       78.90     17.37 o 
  10  -2   6       92.86      121.46     17.80 o 
 -14  -1   6     1155.25     1197.29     50.27 o 
 -13  -1   6      338.97      322.93     34.40 o 
 -12  -1   6     1219.32     1221.08     93.88 o 
 -11  -1   6     2266.30     1850.93    129.67 o 
 -10  -1   6     3338.71     3042.66    191.22 o 
  -9  -1   6      695.15      670.76     62.50 o 
  -8  -1   6     3292.15     3203.85    206.12 o 
  -7  -1   6     5816.37     5462.07    260.51 o 
  -6  -1   6    15678.33    16159.16    467.64 o 
  -5  -1   6     3545.53     3740.70    200.15 o 
  -4  -1   6      184.95      176.96     31.12 o 
  -3  -1   6     8411.28     8321.26    251.46 o 
  -2  -1   6     9384.13     9623.76    369.95 o 
  -1  -1   6     2161.06     2277.16    135.23 o 
   0  -1   6      226.98      223.02     52.10 o 
   1  -1   6    12372.21    13038.86    377.54 o 
   2  -1   6     2608.71     2492.98    161.38 o 
   3  -1   6     3119.30     3170.22    193.85 o 
   4  -1   6      883.89      735.50    104.63 o 
   5  -1   6     5891.52     5522.79    149.56 o 
   6  -1   6     1788.26     1864.12    123.86 o 
   7  -1   6      308.32      281.12     56.17 o 
   8  -1   6      398.40      402.15     62.14 o 
   9  -1   6     1258.72     1293.06     94.56 o 
  10  -1   6      713.46      786.34     34.48 o 
 -15   0   6      111.26       79.49     18.48 o 
 -14   0   6       17.22      -11.27     14.98 o 
 -13   0   6     1155.87     1059.37     84.08 o 
 -12   0   6      736.50      675.45     53.75 o 
 -11   0   6      190.08      142.99     41.20 o 
 -10   0   6      422.81      333.43     54.85 o 
  -9   0   6     5166.52     4602.19    168.86 o 
  -8   0   6     2823.69     2728.98    180.35 o 
  -7   0   6     1089.72     1177.67    112.73 o 
  -6   0   6     3426.02     3103.86    181.73 o 
  -5   0   6     5258.05     4936.91    224.50 o 
  -4   0   6     7695.80     7599.94    364.23 o 
  -3   0   6     2039.43     2012.06    161.26 o 
  -2   0   6       89.28       93.67     44.07 o 
  -1   0   6     5879.30     5725.47    301.32 o 
   0   0   6     3827.79     3823.09    184.23 o 
   1   0   6      563.81      719.62     81.66 o 
   2   0   6     4585.97     4488.21    211.87 o 
   3   0   6     2589.44     2564.82    166.49 o 
   4   0   6     8136.25     8336.54    486.61 o 
   5   0   6       26.27       12.18     25.10 o 
   6   0   6     1008.34      930.02     90.66 o 
   7   0   6     1827.26     1768.79    124.06 o 
   8   0   6      986.74     1030.81     91.20 o 
   9   0   6      223.69      215.27     45.20 o 
  10   0   6      273.63      274.98     29.57 o 
 -15   1   6      468.25      396.59     31.89 o 
 -14   1   6     1016.34      997.44     69.17 o 
 -13   1   6      386.48      405.82     54.14 o 
 -12   1   6     1267.21     1210.32    109.52 o 
 -11   1   6     3014.31     2543.56    154.17 o 
 -10   1   6     3291.68     2852.45    156.31 o 
  -9   1   6      923.05      870.88     78.39 o 
  -8   1   6     2797.58     2498.71    165.11 o 
  -7   1   6     5226.46     5246.36    237.27 o 
  -6   1   6    15824.81    16348.82    600.90 o 
  -5   1   6     3433.71     3735.22    245.64 o 
  -4   1   6      352.84      445.04     85.67 o 
  -2   1   6    10608.66    11207.62    450.48 o 
  -1   1   6     2268.16     2285.13    194.45 o 
   0   1   6      327.02      312.85     58.45 o 
   1   1   6    12293.18    13309.43    369.25 o 
   2   1   6     2808.75     2871.65    249.28 o 
   3   1   6     3437.13     3181.52    275.01 o 
   4   1   6      799.07      933.09    162.43 o 
   5   1   6     5403.15     5358.36    189.60 o 
   6   1   6     1673.11     1686.89    116.82 o 
   7   1   6      293.88      269.48     54.88 o 
   8   1   6      393.80      330.11     52.87 o 
   9   1   6     1225.48     1309.75     87.32 o 
  10   1   6      708.55      744.01     43.30 o 
 -14   2   6      612.23      587.89     52.18 o 
 -13   2   6     2400.64     2544.18    127.66 o 
 -12   2   6     2305.76     2293.85    131.02 o 
 -11   2   6      518.11      461.14     67.75 o 
 -10   2   6      221.53      182.20     44.19 o 
  -9   2   6     7046.48     6505.47    242.52 o 
  -7   2   6     3315.85     3536.57    282.72 o 
  -6   2   6     2534.09     2576.91    207.57 o 
  -5   2   6     2308.85     2295.04    169.82 o 
  -2   2   6     2308.79     1922.78    182.90 o 
  -1   2   6    10578.08    10658.40    463.59 o 
   0   2   6    12507.85    12845.44    786.99 o 
   1   2   6     2602.89     2483.15    225.74 o 
   2   2   6     2272.64     2314.13    228.50 o 
   3   2   6     2629.74     2559.79    250.74 o 
   4   2   6     7210.51     7441.26    451.44 o 
   5   2   6      157.43      118.33     59.81 o 
   6   2   6      102.04       43.61     37.26 o 
   7   2   6     2789.71     2520.61    137.92 o 
   8   2   6     1351.97     1371.28     93.07 o 
   9   2   6       77.77       85.95     20.72 o 
  10   2   6       87.51       55.17     13.45 o 
 -14   3   6      829.35      794.75     55.75 o 
 -13   3   6      120.27      120.86     34.15 o 
 -12   3   6      455.06      431.88     59.47 o 
 -11   3   6     2132.83     2077.44    139.50 o 
 -10   3   6     4135.35     4146.08    198.42 o 
  -9   3   6     1464.57     1513.37    108.61 o 
  -6   3   6     6665.19     6152.72    377.28 o 
  -2   3   6     4645.96     4900.01    313.17 o 
  -1   3   6     1096.91      998.83    145.36 o 
   0   3   6      769.18      693.23    123.59 o 
   1   3   6    10108.97    10038.44    491.90 o 
   2   3   6     7764.39     7993.19    447.22 o 
   3   3   6     1389.57     1520.02    190.66 o 
   4   3   6      936.58      640.85    133.42 o 
   5   3   6     1945.27     1693.18    212.50 o 
   7   3   6      320.30      279.25     45.55 o 
   8   3   6      765.79      725.18     61.74 o 
   9   3   6      433.00      393.07     42.73 o 
  10   3   6      110.21       50.54     15.90 o 
 -14   4   6      290.97      236.10     27.42 o 
 -13   4   6      970.87      977.30     70.27 o 
 -12   4   6      987.88     1054.64     82.90 o 
 -10   4   6     1101.90     1114.53     98.30 o 
  -9   4   6     4809.00     5102.69    213.39 o 
  -8   4   6     2188.06     2187.03    123.85 o 
  -2   4   6     1624.10     1572.58    187.01 o 
  -1   4   6     5042.48     5033.46    339.71 o 
   0   4   6     2449.14     2359.70    231.75 o 
   1   4   6      650.08      704.05    131.85 o 
   2   4   6     1664.28     1473.50    187.60 o 
   3   4   6     5507.46     5279.96    370.19 o 
   4   4   6     4496.30     4490.68    344.83 o 
   6   4   6       95.86       80.31     27.87 o 
   7   4   6     1527.86     1448.78     89.42 o 
   8   4   6     1119.21     1031.65     68.06 o 
   9   4   6       34.56       27.79     17.24 o 
 -13   5   6      282.72      287.42     33.97 o 
 -12   5   6      209.53      220.41     38.88 o 
 -11   5   6     2574.21     3028.27    144.61 o 
  -2   5   6     9937.70    10256.63    521.04 o 
  -1   5   6     1469.02     1458.54    189.62 o 
   0   5   6     1388.66     1142.39    169.34 o 
   1   5   6     2492.98     2425.86    247.50 o 
   2   5   6     3463.72     3297.84    292.74 o 
   3   5   6      271.40      128.03     62.34 o 
  -2   6   6     1070.49     1053.92    170.13 o 
  -1   6   6     7286.32     7975.96    476.91 o 
   0   6   6     5114.87     5362.80    385.58 o 
   1   6   6     1397.24     1354.74    193.51 o 
   2   6   6      494.88      544.34    124.19 o 
  -3   7   6     5037.15     5905.21    433.68 o 
  -2   7   6     3332.08     3700.68    337.09 o 
  -1   7   6      890.40      881.41    161.17 o 
   0   7   6     1854.54     1540.98    206.30 o 
  -4 -12   7      231.78      267.81     24.32 o 
  -3 -12   7        2.73       -1.16     10.64 o 
  -2 -12   7      728.09      694.52     34.47 o 
  -1 -12   7      776.88      730.68     49.49 o 
  -6 -11   7      395.42      459.80    124.88 o 
  -5 -11   7       69.80       91.86     33.38 o 
  -4 -11   7      837.87      948.91     47.43 o 
  -3 -11   7      467.87      489.37     39.27 o 
  -2 -11   7      912.54      934.82     54.93 o 
  -1 -11   7      498.61      514.10     38.16 o 
   0 -11   7      780.04      743.74     76.46 o 
   1 -11   7      451.38      447.81     44.74 o 
   2 -11   7      104.78       84.21     13.92 o 
  -9 -10   7     1285.02      929.26     79.52 o 
  -8 -10   7      266.14      277.35     66.76 o 
  -7 -10   7       94.53      105.62     14.28 o 
  -6 -10   7      643.53      668.16     32.17 o 
  -5 -10   7     2179.23     2277.37     65.97 o 
  -4 -10   7      300.25      288.94     23.44 o 
  -3 -10   7      429.28      460.48     32.45 o 
  -2 -10   7     1005.60     1079.55     51.26 o 
  -1 -10   7     2504.99     2572.64     84.49 o 
   0 -10   7      163.24      185.92     27.17 o 
   1 -10   7       56.22       52.78     17.39 o 
   2 -10   7      759.17      808.27     45.09 o 
   3 -10   7      623.30      601.15     35.77 o 
   4 -10   7      169.55      146.35     24.52 o 
 -10  -9   7     1047.00     1149.81     98.53 o 
  -9  -9   7       46.98       45.94     13.14 o 
  -8  -9   7     1269.40     1518.78    111.72 o 
  -7  -9   7      194.60      227.70     20.95 o 
  -6  -9   7      560.72      632.20     31.93 o 
  -5  -9   7       15.74       16.50     12.80 o 
  -4  -9   7     4277.85     4562.19    152.21 o 
  -3  -9   7     1101.09     1139.46     55.02 o 
  -2  -9   7      727.10      718.50     46.37 o 
  -1  -9   7       90.46       91.04     23.17 o 
   0  -9   7     1358.97     1346.38     69.02 o 
   1  -9   7     2089.16     1873.05    102.25 o 
   2  -9   7      406.69      401.66     36.38 o 
   3  -9   7       94.84       85.67     16.83 o 
   4  -9   7      324.26      301.20     24.30 o 
   5  -9   7      550.50      553.69     64.48 o 
 -12  -8   7       93.58      114.12     22.95 o 
 -11  -8   7      183.05      219.18     24.88 o 
 -10  -8   7      936.85      962.08     37.37 o 
  -9  -8   7     2065.29     2238.18     64.09 o 
  -8  -8   7       12.67        9.57     14.11 o 
  -7  -8   7      480.15      460.31     26.12 o 
  -6  -8   7     1591.64     1623.25     53.58 o 
  -5  -8   7     4729.26     4897.96    122.60 o 
  -4  -8   7      289.21      307.55     29.72 o 
  -3  -8   7      931.17      835.52     48.83 o 
  -2  -8   7     1254.66     1210.22     62.75 o 
  -1  -8   7     2793.10     2773.77    119.69 o 
   0  -8   7      917.10      868.25     54.02 o 
   1  -8   7      734.94      673.58     40.40 o 
   2  -8   7     1311.28     1240.14     53.30 o 
   3  -8   7     1216.65     1089.00     55.61 o 
   4  -8   7      459.64      426.35     29.40 o 
   5  -8   7      284.03      275.15     21.20 o 
   6  -8   7      405.46      398.45     50.98 o 
 -12  -7   7     1007.64      943.38     33.92 o 
 -11  -7   7     1401.80     1478.76     53.36 o 
 -10  -7   7      336.05      331.44     29.55 o 
  -9  -7   7       80.06       76.24     18.36 o 
  -8  -7   7     2512.38     2363.65    124.00 o 
  -7  -7   7     2201.51     2227.67    119.08 o 
  -6  -7   7     1361.92     1430.37     45.13 o 
  -5  -7   7      340.87      363.38     24.79 o 
  -4  -7   7     2024.55     2048.10     63.46 o 
  -3  -7   7     2512.72     2436.55     75.33 o 
  -2  -7   7      860.04      862.63     47.81 o 
  -1  -7   7      216.52      187.25     23.26 o 
   0  -7   7     4066.83     4096.93    119.32 o 
   1  -7   7     2734.10     2717.78     71.95 o 
   2  -7   7      279.99      281.11     27.95 o 
   3  -7   7      456.93      410.50     32.23 o 
   4  -7   7     1083.96     1052.15     47.07 o 
   5  -7   7     1093.50     1167.07     53.13 o 
   6  -7   7      276.30      308.78     31.57 o 
   7  -7   7      156.19      132.38     18.17 o 
 -13  -6   7     1126.45     1013.40     55.71 o 
 -12  -6   7      670.02      722.90     38.92 o 
 -11  -6   7     1168.30     1128.25     49.77 o 
 -10  -6   7     1434.72     1438.25     70.21 o 
  -9  -6   7     2221.90     2123.04    138.81 o 
  -8  -6   7     1311.43     1300.26     70.31 o 
  -7  -6   7      293.15      270.47     28.25 o 
  -6  -6   7     4625.74     4683.97    124.98 o 
  -5  -6   7     1335.63     1364.32     47.13 o 
  -4  -6   7      695.23      785.62     40.51 o 
  -3  -6   7      526.00      514.22     40.37 o 
  -2  -6   7     2887.02     2969.57     76.81 o 
  -1  -6   7     4160.26     4390.60    129.44 o 
   0  -6   7      346.71      368.30     25.78 o 
   1  -6   7      995.90      974.06     46.43 o 
   2  -6   7     1992.69     1907.63     67.49 o 
   3  -6   7     1247.72     1312.26     55.25 o 
   4  -6   7      420.99      460.79     33.10 o 
   5  -6   7      699.66      728.15     37.88 o 
   6  -6   7      895.42      916.95     37.81 o 
   7  -6   7      948.06      948.43     79.94 o 
   8  -6   7      409.58      431.88     38.66 o 
 -13  -5   7      165.78      111.33     26.03 o 
 -12  -5   7     2072.86     2103.20     83.59 o 
 -11  -5   7     1925.79     1944.19     81.08 o 
 -10  -5   7      836.92      828.09     55.09 o 
  -9  -5   7      436.34      437.83     41.56 o 
  -8  -5   7     1356.92     1249.70     68.67 o 
  -7  -5   7     6101.54     5935.67    132.32 o 
  -6  -5   7      557.16      618.51     41.41 o 
  -5  -5   7      296.37      316.51     61.48 o 
  -4  -5   7     1197.68     1316.40    120.14 o 
  -3  -5   7     5152.56     5708.86    559.12 o 
  -2  -5   7     1207.34     1224.03    202.17 o 
  -1  -5   7     1237.83     1168.25    189.87 o 
   0  -5   7     1843.53     2015.79    254.65 o 
   1  -5   7     1689.61     1788.60     59.00 o 
   2  -5   7     1736.72     1779.58     60.67 o 
   3  -5   7      111.83       99.54     19.36 o 
   4  -5   7     2463.82     2611.33     93.60 o 
   5  -5   7      834.21      896.89     50.23 o 
   6  -5   7      389.54      394.11     32.16 o 
   7  -5   7       26.69       55.15     15.13 o 
   8  -5   7      425.62      415.29     61.83 o 
 -14  -4   7      979.85      899.54     67.08 o 
 -13  -4   7     1432.99     1509.06     97.10 o 
 -12  -4   7      515.19      603.71     46.81 o 
 -11  -4   7      986.23      999.23     47.70 o 
 -10  -4   7     2084.37     1990.55     70.11 o 
  -9  -4   7     5750.60     5725.84    156.80 o 
  -8  -4   7      635.17      710.79     46.14 o 
  -7  -4   7      461.19      459.68     36.56 o 
  -6  -4   7     6537.73     6382.04    489.45 o 
  -5  -4   7     2340.41     2397.40    186.43 o 
  -4  -4   7     2812.36     2951.73    169.05 o 
  -3  -4   7      100.29      212.57     93.10 o 
  -2  -4   7     3845.24     4299.97    393.05 o 
  -1  -4   7     1914.83     1965.89    249.28 o 
   0  -4   7      506.37      688.53    149.33 o 
   1  -4   7      353.08      444.67    120.44 o 
   2  -4   7     5081.06     5482.36    122.21 o 
   3  -4   7     3212.92     3466.89     97.00 o 
   4  -4   7      520.64      522.27     33.44 o 
   5  -4   7        8.82       18.84     12.73 o 
   6  -4   7      518.55      555.14     32.32 o 
   7  -4   7     1896.40     2018.32    115.27 o 
   8  -4   7       36.00       17.42     12.83 o 
   9  -4   7       73.66       62.40     14.42 o 
 -14  -3   7      254.55      168.61     28.34 o 
 -13  -3   7      418.46      416.07     55.66 o 
 -12  -3   7     1066.77     1027.10     79.14 o 
 -11  -3   7     2071.87     2043.63     70.45 o 
 -10  -3   7      426.99      423.45     32.65 o 
  -9  -3   7      443.35      403.16     29.12 o 
  -8  -3   7     2663.41     2683.09    104.41 o 
  -7  -3   7     3448.39     3347.91    223.98 o 
  -6  -3   7      149.02      228.99     60.56 o 
  -5  -3   7     1802.15     1709.32    151.57 o 
  -4  -3   7     5620.85     5791.51    283.01 o 
  -3  -3   7    12262.20    13738.42    470.11 o 
  -2  -3   7     1738.06     1996.13    176.49 o 
  -1  -3   7      453.43      607.99    188.74 o 
   0  -3   7     2259.90     2617.43    315.17 o 
   1  -3   7     9562.68    10451.33    385.77 o 
   2  -3   7     1179.88     1178.61    126.77 o 
   3  -3   7       40.13       49.29     15.38 o 
   4  -3   7     1736.97     1747.38     57.86 o 
   5  -3   7      964.84      937.46     50.39 o 
   6  -3   7     1237.40     1245.37     57.03 o 
   7  -3   7      149.24      131.43     21.00 o 
   8  -3   7      739.02      797.82     39.50 o 
   9  -3   7      379.43      355.54     25.73 o 
 -14  -2   7     2063.99     2045.60    181.76 o 
 -13  -2   7     2199.78     2269.71     82.95 o 
 -12  -2   7      254.79      256.76     32.74 o 
 -11  -2   7        5.74       12.03     11.55 o 
 -10  -2   7     3389.11     3219.90    109.07 o 
  -9  -2   7     2463.92     2421.32     69.51 o 
  -8  -2   7      374.60      373.45     76.10 o 
  -7  -2   7      741.88      602.51     92.28 o 
  -6  -2   7     6497.04     6687.48    306.68 o 
  -5  -2   7     1644.91     1795.76    151.26 o 
  -4  -2   7     2220.81     2493.78    178.71 o 
  -3  -2   7     2876.58     2927.90    310.56 o 
  -2  -2   7     5938.33     6763.00    257.01 o 
  -1  -2   7     3807.72     3888.35    198.94 o 
   0  -2   7     4558.07     5026.32    235.78 o 
   1  -2   7      102.43      167.62     49.01 o 
   2  -2   7      922.55     1012.39    115.74 o 
   3  -2   7     1169.61     1065.53     70.80 o 
   4  -2   7      393.76      335.28     55.32 o 
   5  -2   7      119.47       98.40     36.33 o 
   6  -2   7     1142.69     1211.66     98.83 o 
   7  -2   7     1320.05     1436.24     60.11 o 
   8  -2   7      158.65      162.39     22.09 o 
   9  -2   7       47.56       46.11     12.94 o 
 -14  -1   7      423.52      415.19     44.16 o 
 -13  -1   7      523.61      533.63     41.82 o 
 -12  -1   7     2041.70     1927.37    128.62 o 
 -11  -1   7     1779.73     1596.37    116.28 o 
 -10  -1   7     1170.77     1158.81    145.06 o 
  -9  -1   7     3065.17     2974.92    109.19 o 
  -8  -1   7     3831.88     3558.40    222.93 o 
  -7  -1   7     7480.11     7631.65    322.99 o 
  -6  -1   7     4134.22     4403.68    237.35 o 
  -5  -1   7     1975.72     1978.41    159.79 o 
  -4  -1   7     5246.91     5606.96    190.65 o 
  -3  -1   7     4819.10     4882.12    264.60 o 
  -2  -1   7     1881.72     1987.12    170.84 o 
  -1  -1   7      318.34      364.99     63.00 o 
   0  -1   7     3299.48     3405.31    188.20 o 
   1  -1   7     4124.59     4325.88    218.89 o 
   2  -1   7      374.69      432.16     76.88 o 
   3  -1   7      169.02      139.02     49.05 o 
   4  -1   7     4797.05     4629.92    172.71 o 
   5  -1   7     2705.93     2705.53    149.80 o 
   6  -1   7      611.11      517.45     70.91 o 
   7  -1   7       43.32       59.68     36.88 o 
   8  -1   7      422.61      529.06     35.23 o 
   9  -1   7      841.50      963.23     39.93 o 
  10  -1   7      205.99      176.45     16.48 o 
 -15   0   7       49.55       48.23     16.70 o 
 -14   0   7     1117.99     1076.83     45.94 o 
 -13   0   7     1332.21     1395.57     92.53 o 
 -12   0   7       26.30       14.54     18.48 o 
 -11   0   7      845.17      623.52     76.00 o 
 -10   0   7     6142.71     5328.03    219.37 o 
  -9   0   7     5208.86     4908.25    180.06 o 
  -8   0   7       97.77      115.91     41.35 o 
  -7   0   7      335.81      323.68     64.66 o 
  -6   0   7    13896.60    14256.78    442.06 o 
  -5   0   7     5611.28     6004.30    269.06 o 
  -4   0   7     1276.50     1416.41    145.03 o 
  -3   0   7       80.90      102.32     45.32 o 
  -2   0   7     1054.00     1014.15    129.83 o 
  -1   0   7     5942.76     6377.40    258.21 o 
   0   0   7       62.59      129.72     46.41 o 
   1   0   7     4210.46     4586.17    223.22 o 
   2   0   7     1281.06     1232.75    117.64 o 
   3   0   7     4682.32     4497.43    347.91 o 
   4   0   7     3178.51     2941.79    133.50 o 
   5   0   7      439.81      387.91     63.97 o 
   6   0   7      431.19      365.91     61.37 o 
   7   0   7     1311.42     1412.86    105.44 o 
   8   0   7      755.13      800.60     52.41 o 
   9   0   7        1.02       -2.56     11.91 o 
  10   0   7      486.16      456.72     34.29 o 
 -15   1   7      624.13      595.02     38.29 o 
 -14   1   7      451.23      484.12     48.96 o 
 -13   1   7      465.84      518.62     60.24 o 
 -12   1   7     2028.70     1750.26    124.01 o 
 -11   1   7     2074.16     1747.00    123.63 o 
 -10   1   7     1146.52      998.51     88.99 o 
  -9   1   7     2857.00     2512.45    136.12 o 
  -8   1   7     2711.58     2627.70    231.39 o 
  -7   1   7     6948.80     7156.38    848.35 o 
  -6   1   7     3635.96     3991.58    358.55 o 
  -3   1   7     5548.38     6105.96    339.42 o 
  -2   1   7     2155.58     2389.74    209.87 o 
  -1   1   7      476.46      500.62    114.35 o 
   0   1   7     2676.07     2690.79    164.65 o 
   1   1   7     4149.72     4567.96    217.37 o 
   2   1   7      471.28      449.05    110.35 o 
   3   1   7      102.47      263.01     89.43 o 
   4   1   7     4798.68     4853.65    174.54 o 
   5   1   7     2425.49     2147.01    133.05 o 
   6   1   7      495.25      470.24     63.47 o 
   7   1   7       42.18       63.62     36.01 o 
   8   1   7      442.59      537.98     63.96 o 
   9   1   7      802.01      788.98     42.70 o 
 -14   2   7     1881.46     2043.63     96.63 o 
 -13   2   7     2490.76     2725.46    131.14 o 
 -12   2   7      332.10      300.80     56.49 o 
 -11   2   7       38.82       33.25     25.88 o 
 -10   2   7     3164.49     2815.27    153.56 o 
  -9   2   7     2211.74     2025.08    123.33 o 
  -8   2   7      532.53      609.46     62.33 o 
  -7   2   7      825.13      622.69    129.95 o 
  -6   2   7     6938.48     6368.97    415.15 o 
  -3   2   7     2467.83     2362.24    219.11 o 
  -2   2   7     7578.30     7859.24    414.86 o 
  -1   2   7     3436.38     3053.81    257.74 o 
   0   2   7     4901.49     5278.62    350.47 o 
   1   2   7      113.67      231.24     82.94 o 
   2   2   7      590.39      458.46    112.21 o 
   3   2   7     1627.44     1651.25    211.90 o 
   4   2   7      292.03      218.60     38.41 o 
   5   2   7       50.85       56.91     29.81 o 
   6   2   7     1039.58      880.55     84.00 o 
   7   2   7     1320.87     1395.78     67.82 o 
   8   2   7      131.96      102.49     21.28 o 
   9   2   7       54.88       69.53     15.84 o 
 -14   3   7      314.38      340.44     38.14 o 
 -13   3   7      343.18      353.23     47.38 o 
 -11   3   7     1994.26     2023.75    133.59 o 
 -10   3   7      363.40      365.59     55.89 o 
  -9   3   7      566.13      502.79     61.14 o 
  -8   3   7     2476.78     2382.05    127.90 o 
  -3   3   7    12426.50    13340.36    581.58 o 
  -2   3   7     1321.88     1248.36    170.41 o 
  -1   3   7      586.97      506.75    113.06 o 
   0   3   7     2488.08     2373.49    242.21 o 
   1   3   7     9875.65     9739.51    515.22 o 
   2   3   7     1062.63     1091.13    168.01 o 
   3   3   7       61.45       98.22     28.97 o 
   4   3   7     2427.00     2486.22    131.43 o 
   5   3   7      660.04      635.77     66.97 o 
   6   3   7     1330.38     1275.65     91.64 o 
   7   3   7      187.56      193.10     37.31 o 
   8   3   7      742.90      721.67     58.87 o 
   9   3   7      260.12      168.66     23.29 o 
 -14   4   7      947.82      836.55     48.49 o 
 -13   4   7     1384.11     1559.16     86.87 o 
 -12   4   7      406.71      481.57     57.96 o 
 -11   4   7      923.89      817.53     80.28 o 
 -10   4   7     2000.33     1973.52    126.36 o 
  -9   4   7     6106.29     6368.40    236.99 o 
  -8   4   7      666.82      785.08     71.58 o 
  -3   4   7      121.96      217.86     81.17 o 
  -2   4   7     3653.21     3880.79    310.91 o 
  -1   4   7     1581.07     1523.57    199.10 o 
   0   4   7      611.68      512.70    117.20 o 
   1   4   7      518.45      475.76    118.38 o 
   2   4   7     5591.77     5737.02    399.47 o 
   3   4   7     2904.89     2982.11    124.96 o 
   4   4   7      628.18      641.06     61.61 o 
   5   4   7        2.53      -19.90     25.09 o 
   6   4   7      494.10      478.16     53.15 o 
   7   4   7     2107.32     2101.56    102.67 o 
   8   4   7       12.39      -17.53     17.53 o 
 -13   5   7      197.81      195.92     29.79 o 
 -12   5   7     2019.06     2094.57    106.31 o 
  -3   5   7     5262.61     5265.73    376.66 o 
  -2   5   7      999.04     1020.49    167.78 o 
  -1   5   7     1116.55      939.01    158.87 o 
   0   5   7     1841.03     1798.29    222.08 o 
   1   5   7     1938.55     1956.72    231.06 o 
   2   5   7     1470.77     1542.28    204.01 o 
 -11   6   7     1028.32      961.05     65.57 o 
  -3   6   7      622.05      706.24    145.58 o 
  -2   6   7     3058.43     3546.60    328.20 o 
  -1   6   7     4477.00     4639.22    374.43 o 
   0   6   7      496.61      440.96    127.47 o 
   1   6   7     1314.23     1474.53    203.46 o 
  -3   7   7     2736.42     3668.01    343.12 o 
  -2   7   7      849.83      674.40    155.08 o 
  -5 -11   8      755.44      835.71     45.86 o 
  -4 -11   8      254.96      264.96     23.16 o 
  -3 -11   8      415.40      392.80     30.12 o 
  -2 -11   8      112.74       96.47     18.56 o 
  -1 -11   8     1269.90     1263.24     56.20 o 
   0 -11   8      601.13      587.39     46.92 o 
   1 -11   8      365.15      305.93     30.91 o 
  -9 -10   8      617.67      376.56     46.53 o 
  -8 -10   8      171.28      181.95     21.89 o 
  -7 -10   8      388.65      440.65     25.10 o 
  -6 -10   8     1216.20     1334.92     42.96 o 
  -5 -10   8      681.53      766.47     35.61 o 
  -4 -10   8      510.07      521.27     32.33 o 
  -3 -10   8      394.89      396.68     38.29 o 
  -2 -10   8     2172.02     2292.32     81.53 o 
  -1 -10   8      413.93      364.65     29.57 o 
   0 -10   8       25.18       26.07     13.76 o 
   1 -10   8      369.47      356.59     49.05 o 
   2 -10   8      715.80      697.30     39.56 o 
   3 -10   8       94.35       87.52     18.60 o 
 -10  -9   8       93.42      100.14     19.58 o 
  -9  -9   8     1086.09     1257.52     99.59 o 
  -8  -9   8     1260.41     1449.11     97.85 o 
  -7  -9   8       99.65      125.67     15.81 o 
  -6  -9   8       45.38       43.42     11.62 o 
  -5  -9   8     1945.99     2050.17     72.77 o 
  -4  -9   8     1439.78     1563.68     79.67 o 
  -3  -9   8      424.78      445.10     35.30 o 
  -2  -9   8       13.41       13.14     14.36 o 
  -1  -9   8      933.24      877.10     51.17 o 
   0  -9   8     1075.57     1070.42     68.42 o 
   1  -9   8      427.30      447.60     36.10 o 
   2  -9   8       60.32       44.95     15.97 o 
   3  -9   8      470.75      395.64     34.26 o 
   4  -9   8      384.54      306.28     44.13 o 
 -11  -8   8      874.60      815.85     38.58 o 
 -10  -8   8     1889.39     1937.38    107.43 o 
  -9  -8   8      589.48      630.35     37.34 o 
  -8  -8   8      551.25      537.52     37.00 o 
  -7  -8   8     1112.79     1122.83     68.78 o 
  -6  -8   8     3367.69     3410.91     79.83 o 
  -5  -8   8     1588.14     1648.42     57.06 o 
  -4  -8   8      145.84      132.01     18.24 o 
  -3  -8   8     1186.13     1162.41     48.64 o 
  -2  -8   8     1558.33     1491.66     63.34 o 
  -1  -8   8      412.00      419.21     45.74 o 
   0  -8   8       28.96       22.08     21.14 o 
   1  -8   8     1435.42     1356.94     83.52 o 
   2  -8   8     1435.66     1391.71    140.95 o 
   3  -8   8      338.65      311.68     34.49 o 
   4  -8   8      108.80      102.52     16.76 o 
   5  -8   8      286.09      255.22     22.83 o 
 -12  -7   8     1722.03     1500.69     57.59 o 
 -11  -7   8      359.01      398.73     31.51 o 
 -10  -7   8      269.45      257.63     25.04 o 
  -9  -7   8     1843.60     1810.30     65.68 o 
  -8  -7   8     1836.84     1787.36    145.43 o 
  -7  -7   8     2895.51     3038.46    174.82 o 
  -6  -7   8       26.98       20.77     12.18 o 
  -5  -7   8     1097.49     1080.40     41.02 o 
  -4  -7   8     2907.72     2855.47     77.51 o 
  -3  -7   8      393.65      376.38     38.06 o 
  -2  -7   8      404.64      398.25     36.25 o 
  -1  -7   8     1808.62     1798.61     64.28 o 
   0  -7   8      760.45      767.48     42.61 o 
   1  -7   8     1232.46     1213.10     53.24 o 
   2  -7   8      199.16      171.80     19.20 o 
   3  -7   8      578.63      550.30     29.99 o 
   4  -7   8     1039.01     1010.40     61.19 o 
   5  -7   8      347.46      319.84     30.00 o 
   6  -7   8        9.53        5.49     11.30 o 
 -13  -6   8      943.86      932.17    103.84 o 
 -12  -6   8       50.60       80.65     21.65 o 
 -11  -6   8     1743.70     1726.46     60.18 o 
 -10  -6   8     1187.52     1207.66     62.86 o 
  -9  -6   8     1107.45     1120.33     63.37 o 
  -8  -6   8        6.59       13.25     19.53 o 
  -7  -6   8     2793.98     2588.72     83.56 o 
  -6  -6   8     1718.79     1749.41     66.88 o 
  -5  -6   8       97.17      114.04     16.47 o 
  -4  -6   8      616.76      561.91     36.64 o 
  -3  -6   8     2439.11     2372.20     96.88 o 
  -2  -6   8     3943.01     4032.72     93.73 o 
  -1  -6   8     1341.11     1299.72     48.55 o 
   0  -6   8      986.03      979.21     42.34 o 
   1  -6   8     1128.13     1111.97     50.26 o 
   2  -6   8     1874.22     1960.86     58.98 o 
   3  -6   8      791.01      812.80     37.36 o 
   4  -6   8      114.14      105.79     16.05 o 
   5  -6   8      635.00      623.16     31.85 o 
   6  -6   8      723.01      625.51     39.30 o 
   7  -6   8      151.42      158.98     26.20 o 
 -13  -5   8     1513.31     1352.51     83.12 o 
 -12  -5   8     3150.90     3253.37     81.17 o 
 -11  -5   8      403.32      409.65     36.09 o 
 -10  -5   8      197.22      188.65     28.37 o 
  -9  -5   8     2529.30     2366.10    137.13 o 
  -8  -5   8     5059.70     4841.70    145.57 o 
  -7  -5   8     1845.33     1810.51     83.48 o 
  -6  -5   8      732.33      645.38     43.16 o 
  -5  -5   8     1148.24     1090.22     41.98 o 
  -4  -5   8     3593.52     3926.01     97.02 o 
  -3  -5   8      844.67      885.35     44.00 o 
  -2  -5   8      471.99      426.14     25.81 o 
  -1  -5   8     3456.82     3620.95     77.54 o 
   0  -5   8     2398.55     2457.70     58.63 o 
   1  -5   8      957.66      933.84     36.60 o 
   2  -5   8      135.64      120.11     20.40 o 
   3  -5   8      614.77      636.54     38.37 o 
   4  -5   8     1590.78     1658.56     68.66 o 
   5  -5   8      438.17      443.80     33.82 o 
   6  -5   8       62.90       53.42     15.76 o 
   7  -5   8      336.85      338.23     26.79 o 
   8  -5   8      155.44      149.53     20.32 o 
 -14  -4   8     1238.26      694.66    319.35 o 
 -13  -4   8      561.61      547.75     59.16 o 
 -12  -4   8      124.14      100.44     20.29 o 
 -11  -4   8     2251.50     2203.18     73.93 o 
 -10  -4   8     3208.32     3342.37    101.70 o 
  -9  -4   8     1184.53     1197.57     52.84 o 
  -8  -4   8      379.94      320.37     35.56 o 
  -7  -4   8     4976.40     4980.03    158.86 o 
  -6  -4   8     3167.00     3146.75     98.54 o 
  -5  -4   8     1262.20     1268.86    116.05 o 
  -4  -4   8       50.40       60.13     71.52 o 
  -3  -4   8     5168.26     5044.10    360.77 o 
  -2  -4   8     2555.95     2536.45    353.65 o 
  -1  -4   8      746.08      816.86    164.10 o 
   0  -4   8       55.86       43.71     14.18 o 
   1  -4   8     2982.41     3026.68     76.43 o 
   2  -4   8     2384.42     2579.81     81.93 o 
   3  -4   8      632.99      618.82     36.54 o 
   4  -4   8       82.65      129.66     19.20 o 
   5  -4   8      220.21      228.16     22.19 o 
   6  -4   8      750.26      819.24     45.65 o 
   7  -4   8       69.81       61.00     16.66 o 
   8  -4   8       47.81       57.00     11.00 o 
 -14  -3   8       69.91       45.78     22.19 o 
 -13  -3   8     1148.98     1115.32     83.59 o 
 -12  -3   8     1398.86     1411.11     67.36 o 
 -11  -3   8      887.74      919.74     45.41 o 
 -10  -3   8      398.63      372.47     30.56 o 
  -9  -3   8     4386.03     4213.91    104.30 o 
  -8  -3   8     3039.57     2952.70     78.35 o 
  -7  -3   8     1653.36     1684.14     56.68 o 
  -6  -3   8      796.20      711.04    106.50 o 
  -5  -3   8     3976.15     4051.25    252.13 o 
  -4  -3   8    13481.56    13979.07    505.61 o 
  -3  -3   8      614.44      565.43     98.32 o 
  -2  -3   8      716.63      745.98    118.77 o 
  -1  -3   8     1121.62     1131.59    141.29 o 
   0  -3   8     2287.86     2373.12    274.86 o 
   1  -3   8     1809.39     1810.62    103.71 o 
   2  -3   8      310.90      324.87     24.89 o 
   3  -3   8      950.42     1042.94     45.11 o 
   4  -3   8      978.23      978.70     51.18 o 
   5  -3   8      426.98      386.47     32.80 o 
   6  -3   8       45.68       32.52     15.49 o 
   7  -3   8     1054.54     1212.45     51.00 o 
   8  -3   8      355.05      363.26     22.89 o 
 -14  -2   8     2474.80     2420.88    298.92 o 
 -13  -2   8      579.27      595.92     41.73 o 
 -12  -2   8       17.26       19.58     21.14 o 
 -11  -2   8     1427.95     1348.93     55.01 o 
 -10  -2   8     4405.65     4163.08    109.49 o 
  -9  -2   8      709.07      683.16     37.80 o 
  -8  -2   8     2048.44     1958.49     61.06 o 
  -7  -2   8     4654.07     4639.58    270.24 o 
  -6  -2   8     7478.26     7821.46    401.91 o 
  -5  -2   8     1225.20     1344.81    144.80 o 
  -4  -2   8     1602.36     1408.01    228.78 o 
  -3  -2   8     6865.01     7446.76    355.29 o 
  -2  -2   8     5352.96     5734.66    417.36 o 
  -1  -2   8     2779.30     2908.24    183.65 o 
   0  -2   8      159.18      184.60     52.52 o 
   1  -2   8     2296.24     2243.11    184.34 o 
   2  -2   8      807.01      816.12     48.58 o 
   3  -2   8      177.14      171.59     21.20 o 
   4  -2   8      845.08      821.92     47.00 o 
   5  -2   8      410.79      440.84     35.94 o 
   6  -2   8     1226.16     1347.73     58.40 o 
   7  -2   8      321.98      317.40     27.83 o 
   8  -2   8      120.86      152.06     17.63 o 
   9  -2   8      110.42       91.22     21.73 o 
 -14  -1   8      169.33      118.64     18.94 o 
 -13  -1   8     1834.17     1896.43     74.83 o 
 -12  -1   8     2261.13     2205.72    111.96 o 
 -11  -1   8     1903.46     1767.56     78.09 o 
 -10  -1   8      260.99      237.14     29.50 o 
  -9  -1   8     3314.21     3085.46    108.01 o 
  -8  -1   8     2680.59     2636.08    122.65 o 
  -7  -1   8     2363.20     2294.29    182.59 o 
  -6  -1   8     2443.42     2299.87    181.22 o 
  -5  -1   8     4608.94     4448.52    393.82 o 
  -4  -1   8     4615.83     4875.61    410.47 o 
  -3  -1   8     1263.25     1311.39    144.83 o 
  -2  -1   8      323.38      327.12     61.92 o 
  -1  -1   8     3229.11     3376.90    194.78 o 
   0  -1   8     5122.92     5312.56    254.52 o 
   1  -1   8      387.04      388.33     71.26 o 
   2  -1   8       49.56       17.93     15.45 o 
   3  -1   8     1295.13     1265.31     75.42 o 
   4  -1   8     2488.66     2484.69    100.91 o 
   5  -1   8      158.03      145.50     32.00 o 
   6  -1   8       48.95       25.61     15.89 o 
   7  -1   8      227.83      254.61     26.46 o 
   8  -1   8      413.41      488.53     29.62 o 
   9  -1   8      272.65      292.32     22.84 o 
 -14   0   8     2715.30     2782.35    114.91 o 
 -13   0   8      702.88      732.14     46.46 o 
 -12   0   8      255.50      174.39     42.52 o 
 -11   0   8     2464.94     2095.69    132.28 o 
 -10   0   8     7210.34     6147.78    237.19 o 
  -9   0   8     1226.14     1126.42     72.15 o 
  -8   0   8       31.47       40.39     19.78 o 
  -7   0   8     5428.39     5429.74    486.98 o 
  -6   0   8     7618.23     7670.25    495.53 o 
  -5   0   8     1255.07     1333.92    122.96 o 
  -4   0   8      107.50      143.57     56.46 o 
  -3   0   8     3054.49     3244.36    246.89 o 
  -2   0   8     3537.71     3709.88    273.40 o 
  -1   0   8     1621.76     1752.10    142.43 o 
   0   0   8     2173.82     2169.39    159.86 o 
   1   0   8     4613.61     4983.86    413.82 o 
   2   0   8     1692.72     1725.86     97.29 o 
   3   0   8     4564.80     4642.09    129.11 o 
   4   0   8       13.51       -4.60     19.42 o 
   5   0   8      573.19      631.87     52.05 o 
   6   0   8      242.43      285.59     36.07 o 
   7   0   8      238.95      243.69     25.22 o 
   8   0   8       14.13       -9.87     11.63 o 
   9   0   8      187.69      188.54     28.26 o 
 -14   1   8      140.00      149.40     30.59 o 
 -13   1   8     1948.24     1987.09    110.02 o 
 -12   1   8     2230.09     2012.94    128.16 o 
 -11   1   8     1714.00     1558.56    112.66 o 
 -10   1   8      279.23      237.56     43.89 o 
  -9   1   8     2992.82     2550.21    136.90 o 
  -8   1   8     2472.47     2276.84    137.91 o 
  -7   1   8     1963.97     1973.62    227.21 o 
  -6   1   8     2544.14     2212.04    266.39 o 
  -5   1   8     5080.09     4956.69    318.78 o 
  -4   1   8     5179.15     5615.67    341.21 o 
  -3   1   8     1632.77     1673.86    186.15 o 
  -2   1   8      305.81      260.91     82.73 o 
  -1   1   8     3093.17     3124.46    199.49 o 
   0   1   8     5149.05     5544.99    255.76 o 
   1   1   8      139.40      118.71     62.61 o 
   2   1   8       36.76        4.89     21.11 o 
   3   1   8     1400.43     1365.29     66.01 o 
   4   1   8     2614.78     2661.93    145.07 o 
   5   1   8       58.40       47.55     23.62 o 
   6   1   8       69.08       56.18     21.23 o 
   7   1   8      278.63      307.81     33.10 o 
   8   1   8      399.49      406.21     33.33 o 
   9   1   8      327.10      317.38     31.00 o 
 -14   2   8     2386.40     2576.03    107.17 o 
 -13   2   8      644.30      648.17     61.44 o 
 -12   2   8       19.58        1.12     21.99 o 
 -11   2   8     1465.10     1345.90    105.50 o 
 -10   2   8     4108.19     3556.37    173.28 o 
  -9   2   8      732.79      673.44     69.61 o 
  -8   2   8     1951.06     1733.75    110.38 o 
  -7   2   8     5224.19     4036.28    353.55 o 
  -4   2   8     1507.39     1541.04    186.41 o 
  -3   2   8     6730.11     6894.70    408.36 o 
  -2   2   8     5730.59     5687.75    372.45 o 
  -1   2   8     3156.61     3144.80    280.77 o 
   0   2   8      125.76      145.57     74.50 o 
   1   2   8     1917.57     2038.49    236.90 o 
   2   2   8      376.39      374.85     46.68 o 
   3   2   8      184.70      195.03     27.40 o 
   4   2   8      875.24      851.98     56.41 o 
   5   2   8      516.60      451.49     65.94 o 
   6   2   8     1353.04     1507.64     83.94 o 
   7   2   8      302.07      263.78     30.18 o 
   8   2   8      130.49      144.91     20.19 o 
 -14   3   8       50.13       55.41     22.03 o 
 -13   3   8     1183.96     1249.92     81.08 o 
 -12   3   8     1180.70     1182.80     96.36 o 
 -11   3   8      969.08     1020.21     90.61 o 
 -10   3   8      413.30      308.27     51.43 o 
  -9   3   8     4310.42     4023.71    180.01 o 
  -8   3   8     3386.42     3276.15    154.31 o 
  -7   3   8     1885.01     1956.21    191.88 o 
  -4   3   8    13200.14    13635.47    615.62 o 
  -3   3   8      838.76      891.90    154.58 o 
  -2   3   8      867.82      799.21    146.09 o 
  -1   3   8      860.06      824.71    147.55 o 
   0   3   8     2680.30     2702.42    272.79 o 
   1   3   8     2015.99     2160.73    248.71 o 
   2   3   8      330.17      356.82    111.35 o 
   3   3   8     1082.09     1174.06     90.37 o 
   4   3   8      898.98      911.44     79.37 o 
   5   3   8      614.55      606.27     63.41 o 
   6   3   8       30.89       34.88     26.94 o 
   7   3   8      942.30     1030.28     71.29 o 
   8   3   8      298.19      222.15     29.39 o 
 -14   4   8     1373.96     1314.90     59.49 o 
 -13   4   8      492.21      510.38     49.13 o 
 -11   4   8     2182.48     2133.39    126.29 o 
 -10   4   8     3487.36     3556.99    168.34 o 
  -9   4   8      952.11      982.40     81.94 o 
  -8   4   8      264.26      282.04     43.20 o 
  -7   4   8     4884.70     4710.36    182.00 o 
  -4   4   8       28.86       41.24     46.02 o 
  -3   4   8     5837.39     6243.90    417.88 o 
  -2   4   8     1961.16     1864.46    229.22 o 
  -1   4   8      715.42      590.67    133.66 o 
   0   4   8       56.20       -1.21     39.35 o 
   1   4   8     3288.55     3278.33    307.77 o 
   2   4   8     2921.31     3074.34    256.80 o 
   3   4   8      697.63      699.30     67.06 o 
   4   4   8      103.20      105.81     32.39 o 
   5   4   8      116.71       97.37     30.21 o 
   6   4   8     1017.64      991.03     69.17 o 
   7   4   8       83.23       67.76     21.22 o 
 -13   5   8     1684.51     1680.99     75.23 o 
 -12   5   8     3099.73     3438.82    137.49 o 
  -4   5   8     4095.37     4123.61    341.93 o 
  -3   5   8      920.76      819.87    157.15 o 
  -2   5   8      488.05      419.60    114.42 o 
  -1   5   8     2995.16     2865.58    294.39 o 
   0   5   8     2487.89     2776.95    292.87 o 
 -12   6   8       46.18       42.63     18.18 o 
  -4   6   8      559.47      593.46    133.90 o 
  -3   6   8     2365.29     2371.03    272.01 o 
  -2   6   8     4012.30     4264.03    367.21 o 
  -4 -11   9      142.67      140.04     23.99 o 
  -3 -11   9       98.55       95.62     16.79 o 
  -2 -11   9      605.67      574.13     57.33 o 
  -1 -11   9      835.45      676.86     41.11 o 
  -8 -10   9      482.80      470.18    190.07 o 
  -7 -10   9      987.21      970.97    304.30 o 
  -6 -10   9      835.15      745.89    281.28 o 
  -5 -10   9      166.92      147.08     15.00 o 
  -4 -10   9      299.41      295.96     22.78 o 
  -3 -10   9     1059.24     1040.44     43.52 o 
  -2 -10   9     1143.67     1139.82     56.84 o 
  -1 -10   9      112.23       96.57     15.50 o 
   0 -10   9      135.83      116.29     15.47 o 
   1 -10   9      460.32      431.18     44.06 o 
   2 -10   9      199.34      175.11     20.88 o 
 -10  -9   9     1009.83     1040.23    355.12 o 
  -9  -9   9     1839.34     2226.29    107.32 o 
  -8  -9   9      392.00      457.39     33.09 o 
  -7  -9   9      197.90      234.49     27.79 o 
  -6  -9   9      864.78      872.35     33.42 o 
  -5  -9   9     2627.57     2867.13     77.53 o 
  -4  -9   9      706.44      745.35     53.57 o 
  -3  -9   9       76.96       71.42     17.39 o 
  -2  -9   9      503.34      476.52     35.04 o 
  -1  -9   9      809.57      767.48     44.45 o 
   0  -9   9      321.87      299.36     33.69 o 
   1  -9   9       13.71       -5.25     15.36 o 
   2  -9   9      668.01      667.66     40.12 o 
   3  -9   9      427.00      343.92     41.86 o 
 -11  -8   9     1558.63     1842.49    118.05 o 
 -10  -8   9     1385.59     1597.77     76.17 o 
  -9  -8   9       93.76      120.63     20.81 o 
  -8  -8   9     1086.04     1120.52     60.68 o 
  -7  -8   9     1349.19     1495.44     56.72 o 
  -6  -8   9     2397.16     2622.35     81.59 o 
  -5  -8   9      134.76      148.92     16.66 o 
  -4  -8   9      546.61      535.36     32.60 o 
  -3  -8   9      506.95      508.22     32.36 o 
  -2  -8   9     1305.04     1270.21     57.30 o 
  -1  -8   9      263.85      216.54     29.10 o 
   0  -8   9      609.04      589.98     45.99 o 
   1  -8   9     1518.36     1509.22     94.85 o 
   2  -8   9      410.93      386.84     35.74 o 
   3  -8   9       39.16       28.06     14.68 o 
   4  -8   9      478.12      455.67     42.05 o 
 -12  -7   9      948.76      692.46     70.08 o 
 -11  -7   9       37.76       30.27     11.08 o 
 -10  -7   9     1299.69     1249.85     80.57 o 
  -9  -7   9     2386.73     2330.36    103.90 o 
  -8  -7   9      836.87      852.56     62.24 o 
  -7  -7   9      228.53      225.99     31.76 o 
  -6  -7   9     1326.57     1352.39     51.40 o 
  -5  -7   9     3573.31     3616.60    103.05 o 
  -4  -7   9      885.82      877.68     42.89 o 
  -3  -7   9      113.49      117.62     24.25 o 
  -2  -7   9     1122.62     1141.70     67.62 o 
  -1  -7   9     1476.25     1539.84     89.55 o 
   0  -7   9      617.33      592.70     36.34 o 
   1  -7   9      235.42      219.89     23.43 o 
   2  -7   9      767.25      751.21     43.36 o 
   3  -7   9     1211.03     1190.58     50.34 o 
   4  -7   9      299.53      259.39     22.22 o 
   5  -7   9       19.67       24.67     10.91 o 
 -13  -6   9      187.05      107.99     35.21 o 
 -12  -6   9      742.68      718.28     42.05 o 
 -11  -6   9     1038.53     1071.02     63.06 o 
 -10  -6   9     1231.30     1323.30     64.51 o 
  -9  -6   9       11.64        2.48     15.62 o 
  -8  -6   9     1241.88     1191.63     67.03 o 
  -7  -6   9     3863.92     3853.30    123.30 o 
  -6  -6   9      756.11      768.37     56.56 o 
  -5  -6   9       33.12       21.86     11.74 o 
  -4  -6   9     1957.01     1889.77     85.41 o 
  -3  -6   9     4103.65     4398.51    203.17 o 
  -2  -6   9     1966.09     1989.59     76.02 o 
  -1  -6   9       31.39       22.82     13.26 o 
   0  -6   9      951.66      974.33     41.54 o 
   1  -6   9     2304.33     2373.98     91.94 o 
   2  -6   9      210.72      238.65     21.92 o 
   3  -6   9       89.75       88.44     16.82 o 
   4  -6   9      819.63      811.94     35.98 o 
   5  -6   9      777.58      714.00     33.09 o 
   6  -6   9      142.27      128.22     14.76 o 
 -13  -5   9     2224.14     1887.11     92.96 o 
 -12  -5   9     1777.97     1795.02     55.91 o 
 -11  -5   9      172.89      182.45     25.70 o 
 -10  -5   9      315.18      296.67     32.41 o 
  -9  -5   9     2612.45     2525.31     97.83 o 
  -8  -5   9     2731.61     2711.81     85.11 o 
  -7  -5   9      632.20      542.05     46.95 o 
  -6  -5   9     2535.84     2455.00    100.19 o 
  -5  -5   9     3381.39     3348.35     92.77 o 
  -4  -5   9     2536.84     2669.70     79.06 o 
  -3  -5   9      172.77      181.33     23.62 o 
  -2  -5   9     2572.82     2610.62     71.65 o 
  -1  -5   9     2936.29     3015.55     73.21 o 
   0  -5   9     1251.27     1189.03     49.68 o 
   1  -5   9       88.56       67.89     15.16 o 
   2  -5   9     1202.76     1255.29     56.78 o 
   3  -5   9      970.93      980.81     44.70 o 
   4  -5   9      469.69      436.31     29.94 o 
   5  -5   9       29.17       18.52     10.87 o 
   6  -5   9      266.84      313.35     24.70 o 
 -14  -4   9      620.80      233.38    102.69 o 
 -13  -4   9      129.30      100.36     31.22 o 
 -12  -4   9     1322.46     1327.09     57.88 o 
 -11  -4   9     1713.89     1842.09     84.48 o 
 -10  -4   9     2193.73     2269.90     88.99 o 
  -9  -4   9       67.12       65.69     15.11 o 
  -8  -4   9     2268.13     2178.62     90.90 o 
  -7  -4   9     5079.30     4867.75    156.92 o 
  -6  -4   9     1924.39     1863.82     77.37 o 
  -5  -4   9      974.48     1003.57     53.80 o 
  -4  -4   9     3108.08     3168.94     84.31 o 
  -3  -4   9     3683.62     3813.02     97.44 o 
  -2  -4   9     1095.87     1129.16     51.99 o 
  -1  -4   9      490.64      434.95     35.47 o 
   0  -4   9     1523.59     1506.03     48.09 o 
   1  -4   9     4540.74     4510.47    102.13 o 
   2  -4   9      385.63      351.66     34.75 o 
   3  -4   9        2.57      -12.77     13.42 o 
   4  -4   9      361.28      389.88     27.40 o 
   5  -4   9      394.69      402.85     36.44 o 
   6  -4   9      507.01      502.19     37.73 o 
   7  -4   9      209.03      233.98     17.68 o 
 -14  -3   9      740.15      550.54     45.45 o 
 -13  -3   9     1440.86     1237.62     85.65 o 
 -12  -3   9      916.09      980.77     42.41 o 
 -11  -3   9      305.06      293.05     26.13 o 
 -10  -3   9     2431.27     2360.05     74.64 o 
  -9  -3   9     5669.56     5653.27    125.09 o 
  -8  -3   9     2927.30     2975.14     87.26 o 
  -7  -3   9       48.66        5.91     15.31 o 
  -6  -3   9     1574.84     1499.11     56.89 o 
  -5  -3   9     3988.33     3981.67    145.70 o 
  -4  -3   9     3656.53     3755.12    266.13 o 
  -3  -3   9      848.30      600.79    116.11 o 
  -2  -3   9     1853.52     1940.60     80.47 o 
  -1  -3   9     1506.12     1527.87     59.87 o 
   0  -3   9     1380.78     1388.81     59.24 o 
   1  -3   9      428.01      401.09     31.56 o 
   2  -3   9     1748.33     1796.33     68.82 o 
   3  -3   9     1781.15     1885.15     71.32 o 
   4  -3   9      100.99       92.39     19.93 o 
   5  -3   9      107.99      109.27     23.99 o 
   6  -3   9      675.25      824.28     39.73 o 
   7  -3   9      673.00      802.68     37.46 o 
 -14  -2   9     1220.09     1036.14     61.80 o 
 -13  -2   9       68.15       70.81     26.41 o 
 -12  -2   9      350.97      313.00     34.44 o 
 -11  -2   9     3878.53     3793.41     94.03 o 
 -10  -2   9     2309.77     2398.55     83.42 o 
  -9  -2   9      132.77      137.66     23.07 o 
  -8  -2   9     1352.92     1294.66     49.85 o 
  -7  -2   9     7469.91     7341.90    157.35 o 
  -6  -2   9     2778.03     2732.62     91.79 o 
  -5  -2   9      489.00      245.62    122.89 o 
  -4  -2   9     4759.22     4649.89    440.39 o 
  -3  -2   9     6515.80     6822.97    355.06 o 
  -2  -2   9     3651.76     3618.22    519.44 o 
  -1  -2   9      101.45       68.60     66.98 o 
   0  -2   9     1486.95     1471.69    103.10 o 
   1  -2   9     2564.14     2713.10     91.56 o 
   2  -2   9      771.36      704.56     53.83 o 
   3  -2   9      254.71      308.07     30.45 o 
   4  -2   9     1612.01     1831.15     69.54 o 
   5  -2   9     1051.04     1145.73     52.93 o 
   6  -2   9      750.71      834.91     41.70 o 
   7  -2   9        6.46        7.81     12.01 o 
   8  -2   9      119.36      130.30     38.86 o 
 -14  -1   9     1180.12     1048.92    143.63 o 
 -13  -1   9     1591.74     1671.52     70.09 o 
 -12  -1   9     2153.60     2161.04    128.49 o 
 -11  -1   9      214.98      231.34     44.79 o 
 -10  -1   9     2510.70     2197.76    130.83 o 
  -9  -1   9     2840.81     2452.00    135.68 o 
  -8  -1   9     2739.84     2696.42     88.70 o 
  -7  -1   9      540.07      501.06     36.32 o 
  -6  -1   9     7429.38     6932.84    512.21 o 
  -5  -1   9     3880.91     3743.41    382.48 o 
  -4  -1   9     3420.27     2870.22    332.92 o 
  -3  -1   9      630.12      622.30    145.21 o 
  -2  -1   9     2834.75     2895.17    186.56 o 
  -1  -1   9     8083.16     8736.89    344.84 o 
   0  -1   9     1259.35     1190.78     58.46 o 
   1  -1   9       87.55       58.78     18.07 o 
   2  -1   9      231.17      250.93     32.58 o 
   3  -1   9     2136.09     2194.71     96.43 o 
   4  -1   9      255.96      213.89     34.21 o 
   5  -1   9       38.81       83.37     18.83 o 
   6  -1   9      231.63      269.83     26.28 o 
   7  -1   9      334.46      373.49     25.05 o 
   8  -1   9      132.67      118.97     17.03 o 
 -14   0   9      908.14      924.03     58.91 o 
 -13   0   9      131.01      115.51     23.50 o 
 -12   0   9      650.78      521.53     64.13 o 
 -11   0   9     5214.74     4866.04    206.78 o 
 -10   0   9     1532.81     1415.34    103.84 o 
  -9   0   9      312.36      311.65     48.26 o 
  -8   0   9       36.86       43.56     25.30 o 
  -7   0   9     7012.32     6578.37    323.67 o 
  -6   0   9     1090.08      720.59    158.67 o 
  -5   0   9      596.11      679.74    159.20 o 
  -4   0   9     1941.42     1834.72    192.15 o 
  -3   0   9     4613.16     5076.99    332.84 o 
  -2   0   9     3280.53     3479.24    210.89 o 
  -1   0   9      144.08      117.77     47.56 o 
   0   0   9     7368.08     8034.04    209.27 o 
   1   0   9     1091.80     1030.83     58.84 o 
   2   0   9     3752.22     3624.29    129.44 o 
   3   0   9       47.02        1.60     19.56 o 
   4   0   9     1162.21     1193.27     92.82 o 
   5   0   9      109.94      106.13     25.61 o 
   6   0   9      102.62       99.13     24.09 o 
   7   0   9       63.42       67.99     19.74 o 
   8   0   9      113.77      120.56     17.34 o 
 -14   1   9     1101.67     1056.06     64.09 o 
 -13   1   9     1799.87     1870.22     75.24 o 
 -12   1   9     2176.52     2204.36    130.18 o 
 -11   1   9      198.58      186.03     41.33 o 
 -10   1   9     2543.32     2137.74    128.61 o 
  -9   1   9     2618.75     2183.00    127.25 o 
  -8   1   9     3535.99     3363.60    143.08 o 
  -7   1   9      509.96      438.26     57.21 o 
  -6   1   9     7458.84     7157.94    697.70 o 
  -5   1   9     4018.36     4122.37    305.96 o 
  -4   1   9     3974.16     4096.51    306.20 o 
  -3   1   9      702.01      586.07    129.17 o 
  -2   1   9     2612.79     2702.01    188.37 o 
  -1   1   9     8053.23     8777.59    726.80 o 
   0   1   9     1183.77     1187.32     79.87 o 
   1   1   9       91.02       41.54     20.66 o 
   2   1   9      287.02      316.62     35.27 o 
   3   1   9     2178.87     2291.45    113.82 o 
   4   1   9      325.95      299.68     37.46 o 
   5   1   9       31.65       43.01     21.58 o 
   6   1   9      297.27      344.82     35.80 o 
   7   1   9      409.55      424.02     33.34 o 
   8   1   9      214.22      206.86     27.09 o 
 -14   2   9     1320.71     1474.27     74.55 o 
 -13   2   9       55.30       73.33     29.66 o 
 -12   2   9      507.86      460.80     60.02 o 
 -11   2   9     3852.90     3588.70    173.33 o 
 -10   2   9     2027.62     1824.77    118.37 o 
  -9   2   9      136.25      122.76     32.59 o 
  -8   2   9     1536.21     1399.16    175.83 o 
  -7   2   9     7255.23     6756.26    561.49 o 
  -6   2   9     2641.16     2664.62    117.67 o 
  -5   2   9      465.16      405.74    102.26 o 
  -4   2   9     4529.14     4805.37    350.73 o 
  -3   2   9     6383.70     6508.06    421.30 o 
  -2   2   9     3075.30     2984.36    280.87 o 
  -1   2   9      119.90      147.91     73.96 o 
   0   2   9     1329.72     1342.61     84.02 o 
   1   2   9     2626.85     2670.40    124.86 o 
   2   2   9      567.03      484.81     49.01 o 
   3   2   9      272.48      278.45     57.52 o 
   4   2   9     1723.28     1903.85     82.77 o 
   5   2   9     1131.49     1160.29     62.09 o 
   6   2   9      721.42      723.66     45.41 o 
   7   2   9        7.45       -5.26     12.93 o 
 -14   3   9      769.07      837.31     52.32 o 
 -13   3   9     1340.02     1456.71     84.78 o 
 -12   3   9      748.01      784.78     74.52 o 
 -11   3   9      287.84      281.15     48.58 o 
 -10   3   9     2286.92     2227.53    130.72 o 
  -9   3   9     6086.30     5811.59    222.81 o 
  -8   3   9     2935.43     2982.63    148.70 o 
  -7   3   9       43.15       37.36     51.81 o 
  -6   3   9     1343.33     1358.33     92.14 o 
  -5   3   9     3633.52     3893.40    325.52 o 
  -4   3   9     3828.65     3754.45    320.71 o 
  -3   3   9      794.22      719.81    146.91 o 
  -2   3   9     1774.73     1663.81    223.34 o 
  -1   3   9     1686.26     1564.41    212.45 o 
   0   3   9     1533.06     1570.90    225.92 o 
   1   3   9      404.58      481.24    116.01 o 
   2   3   9     1525.99     1677.83    110.03 o 
   3   3   9     1674.77     1848.08    113.93 o 
   4   3   9       88.15       77.49     29.08 o 
   5   3   9      105.58      103.88     30.49 o 
   6   3   9      634.06      666.77     57.46 o 
 -13   4   9      117.11      124.96     28.75 o 
 -12   4   9     1133.59     1180.35     81.01 o 
 -11   4   9     1667.66     1777.20    107.49 o 
 -10   4   9     2487.06     2494.59    132.51 o 
  -9   4   9       50.93       70.50     24.99 o 
  -8   4   9     2053.60     1986.07    113.92 o 
  -7   4   9     4454.69     4295.21    173.90 o 
  -6   4   9     1527.05     1560.90     96.13 o 
  -5   4   9      965.23      956.39     66.62 o 
  -4   4   9     3281.33     3065.61    124.17 o 
  -3   4   9     3778.11     3934.53    340.91 o 
  -2   4   9      824.30      563.60    134.23 o 
  -1   4   9      521.54      551.52    134.03 o 
   0   4   9     1776.47     1668.62    230.12 o 
   2   4   9      473.76      542.87     61.62 o 
   3   4   9        3.33        9.96     22.69 o 
   4   4   9      305.30      330.47     44.63 o 
   5   4   9      352.10      259.36     35.91 o 
 -13   5   9     2085.54     2095.63     80.64 o 
 -12   5   9     1827.27     2179.20    100.10 o 
  -4   5   9     2964.11     2905.15    292.31 o 
  -3   5   9      161.20      120.17     70.23 o 
  -2   5   9     2190.28     1858.76    242.65 o 
 -12   6   9      767.95      673.32     40.42 o 
  -6 -10  10       15.66       10.03     13.08 o 
  -5 -10  10      338.71      339.65     24.46 o 
  -4 -10  10      704.02      682.00     31.66 o 
  -3 -10  10     1179.91     1159.72     37.34 o 
  -2 -10  10       80.99       63.40     11.32 o 
  -1 -10  10      245.02      203.37     31.03 o 
   0 -10  10      146.36      110.99     22.31 o 
  -9  -9  10      910.05     1062.44    102.90 o 
  -8  -9  10      190.60      197.27     33.36 o 
  -7  -9  10      418.18      403.98     30.18 o 
  -6  -9  10     1536.30     1574.17     60.99 o 
  -5  -9  10      584.55      648.72     42.68 o 
  -4  -9  10      112.93      105.26     15.84 o 
  -3  -9  10      352.04      338.11     35.00 o 
  -2  -9  10     1286.63     1145.96     63.68 o 
  -1  -9  10      128.28      112.20     17.85 o 
   0  -9  10       98.65       55.34     12.79 o 
   1  -9  10      232.60      195.43     22.65 o 
   2  -9  10      688.12      600.71     72.53 o 
 -10  -8  10      509.34      658.02     41.09 o 
  -9  -8  10      322.68      396.63     30.83 o 
  -8  -8  10      662.31      665.45     43.19 o 
  -7  -8  10     1086.86     1201.69     62.18 o 
  -6  -8  10      141.62      142.59     19.84 o 
  -5  -8  10      167.60      186.99     20.70 o 
  -4  -8  10      971.19      971.92     49.13 o 
  -3  -8  10      678.11      680.82     35.37 o 
  -2  -8  10       12.94       22.09     14.34 o 
  -1  -8  10      482.73      423.02     31.69 o 
   0  -8  10      964.44      907.80     49.90 o 
   1  -8  10     1255.48     1195.13     52.60 o 
   2  -8  10       55.29       54.16     21.70 o 
   3  -8  10       88.40       73.21     30.54 o 
 -11  -7  10      727.18      669.68    116.72 o 
 -10  -7  10     1195.24     1056.63    139.54 o 
  -9  -7  10      972.34     1073.70     56.22 o 
  -8  -7  10      544.99      562.47     43.58 o 
  -7  -7  10      768.59      759.62     53.35 o 
  -6  -7  10     2771.48     2959.49     75.72 o 
  -5  -7  10     1941.91     1993.92     73.47 o 
  -4  -7  10      122.76      109.78     17.10 o 
  -3  -7  10      706.82      664.98     41.91 o 
  -2  -7  10     2136.05     2216.11     91.20 o 
  -1  -7  10      929.84      912.44     58.47 o 
   0  -7  10      260.49      232.78     33.39 o 
   1  -7  10      550.83      561.06     42.86 o 
   2  -7  10      903.48      952.48     42.08 o 
   3  -7  10      554.57      497.00     32.34 o 
   4  -7  10       22.41        3.32     11.96 o 
 -11  -6  10      585.70      625.48     37.90 o 
 -10  -6  10      509.75      523.45     39.11 o 
  -9  -6  10      574.32      568.09     44.31 o 
  -8  -6  10     2016.84     1999.74     86.38 o 
  -7  -6  10     1854.37     1840.83     69.95 o 
  -6  -6  10      427.92      404.99     41.71 o 
  -5  -6  10      806.76      836.03     48.16 o 
  -4  -6  10     2118.14     2201.32     77.73 o 
  -3  -6  10     3433.80     3563.55    187.32 o 
  -2  -6  10      614.89      554.06     40.40 o 
  -1  -6  10      334.09      329.54     31.84 o 
   0  -6  10      836.20      792.10     40.70 o 
   1  -6  10      227.25      211.88     22.34 o 
   2  -6  10      132.68      110.84     16.73 o 
   3  -6  10      482.03      523.91     28.06 o 
   4  -6  10      807.27      825.87     50.57 o 
   5  -6  10      258.72      241.18     18.31 o 
 -12  -5  10      224.90      233.05     19.97 o 
 -11  -5  10       90.73       83.69     19.52 o 
 -10  -5  10     1511.75     1612.03     71.29 o 
  -9  -5  10     1327.42     1415.11     71.03 o 
  -8  -5  10      315.47      332.55     30.40 o 
  -7  -5  10     1762.44     1701.10     82.62 o 
  -6  -5  10     2120.67     2025.31     92.23 o 
  -5  -5  10     3016.32     2843.67    173.07 o 
  -4  -5  10      218.83      220.05     26.48 o 
  -3  -5  10      626.36      618.25     41.66 o 
  -2  -5  10     2267.27     2353.13     82.68 o 
  -1  -5  10     2421.55     2405.40     70.74 o 
   0  -5  10       99.64       66.23     16.92 o 
   1  -5  10      614.68      671.03     37.52 o 
   2  -5  10      369.24      378.95     27.90 o 
   3  -5  10      944.64      950.17     39.66 o 
   4  -5  10       37.87       48.40     11.47 o 
   5  -5  10      384.08      368.35     28.90 o 
 -13  -4  10      672.38      550.14     88.85 o 
 -12  -4  10     1570.32     1706.65     61.87 o 
 -11  -4  10     1613.68     1812.89    111.96 o 
 -10  -4  10      383.62      411.00     29.77 o 
  -9  -4  10      728.45      699.31     40.05 o 
  -8  -4  10     3034.56     3079.63     88.03 o 
  -7  -4  10     2024.24     2082.71     76.54 o 
  -6  -4  10      636.69      602.41     49.42 o 
  -5  -4  10      383.00      301.13     50.68 o 
  -4  -4  10     4858.23     5158.49    166.17 o 
  -3  -4  10     1218.01     1213.94     56.95 o 
  -2  -4  10       60.37       28.80     15.86 o 
  -1  -4  10     1375.63     1477.71     64.25 o 
   0  -4  10     2980.60     3109.34     94.39 o 
   1  -4  10     1713.63     1719.20     58.75 o 
   2  -4  10       71.07       46.16     14.82 o 
   3  -4  10      216.30      256.71     27.58 o 
   4  -4  10      971.78     1054.48     47.81 o 
   5  -4  10      489.67      526.13     30.52 o 
   6  -4  10       22.29       29.20      9.31 o 
 -12  -3  10      214.61      250.83     27.10 o 
 -11  -3  10      183.34      191.89     20.98 o 
 -10  -3  10     3039.36     3094.62     85.05 o 
  -9  -3  10     3101.48     3254.71    107.34 o 
  -8  -3  10      466.98      474.71     33.94 o 
  -7  -3  10      328.55      310.92     28.23 o 
  -6  -3  10     2097.25     2004.12     69.51 o 
  -5  -3  10     4027.78     3991.70    146.50 o 
  -4  -3  10      425.04      444.11     31.72 o 
  -3  -3  10     1935.41     2003.73     67.20 o 
  -2  -3  10     1511.44     1606.97     62.65 o 
  -1  -3  10     2744.29     2655.47     86.72 o 
   0  -3  10      124.79       86.42     19.73 o 
   1  -3  10     1958.56     1970.17     95.11 o 
   2  -3  10     2390.78     2710.65    153.92 o 
   3  -3  10      892.06      956.97     48.15 o 
   4  -3  10       46.40       24.53     13.07 o 
   5  -3  10      114.67      149.64     24.52 o 
   6  -3  10      713.65      767.93     41.95 o 
   7  -3  10      211.01      215.17     23.90 o 
 -14  -2  10       43.03       60.42     22.53 o 
 -12  -2  10      987.38     1006.91     54.65 o 
 -11  -2  10     1881.05     1977.74     80.69 o 
 -10  -2  10      220.22      229.98     23.21 o 
  -9  -2  10      449.95      409.98     36.01 o 
  -8  -2  10     2517.76     2441.31     95.72 o 
  -7  -2  10     2894.14     2875.37    101.30 o 
  -6  -2  10      642.69      560.86     37.18 o 
  -5  -2  10      395.74      362.13     29.24 o 
  -4  -2  10     6260.22     6236.59    159.54 o 
  -3  -2  10     1540.10     1635.49     64.87 o 
  -2  -2  10      797.14      709.20     50.48 o 
  -1  -2  10     1190.88     1167.37     67.82 o 
   0  -2  10     2750.14     2880.01    114.97 o 
   1  -2  10     1281.74     1235.86     72.93 o 
   2  -2  10      100.83       76.37     24.80 o 
   3  -2  10      910.93     1066.88     66.65 o 
   4  -2  10      962.22     1146.41     66.45 o 
   5  -2  10      836.46      922.12     55.67 o 
   6  -2  10      167.44      129.08     35.14 o 
   7  -2  10      287.61      355.55     38.81 o 
 -14  -1  10     1022.81      845.37    215.67 o 
 -13  -1  10      863.28      888.34     47.83 o 
 -12  -1  10      505.68      543.29     62.01 o 
 -11  -1  10     1210.38     1132.58     91.20 o 
 -10  -1  10     2027.56     1947.60    198.50 o 
  -9  -1  10     3046.48     2735.53    144.22 o 
  -8  -1  10     1255.44     1230.52     64.97 o 
  -7  -1  10     2150.64     2063.30     84.18 o 
  -6  -1  10     3056.77     2839.02     96.12 o 
  -5  -1  10     3298.24     3234.19    110.08 o 
  -4  -1  10      490.45      383.13     56.07 o 
  -3  -1  10      577.06      492.84     44.18 o 
  -2  -1  10     4883.41     5066.48    141.33 o 
  -1  -1  10     2852.17     2846.28    103.83 o 
   0  -1  10      331.50      333.78     73.45 o 
   1  -1  10      225.61      231.31     35.01 o 
   2  -1  10     1845.95     1965.79     89.94 o 
   3  -1  10     1370.26     1476.19     77.14 o 
   4  -1  10       28.51       67.09     24.05 o 
   5  -1  10      146.23      202.69     30.73 o 
   6  -1  10      690.00      832.34     47.19 o 
   7  -1  10      124.70      124.07     18.35 o 
 -14   0  10        8.59       -8.93     17.60 o 
 -13   0  10       63.99       82.56     20.29 o 
 -12   0  10     2142.05     2204.22    125.30 o 
 -11   0  10     1616.04     1603.90    109.04 o 
 -10   0  10        3.91       -7.39     23.58 o 
  -9   0  10       37.40       24.14     21.61 o 
  -8   0  10     1958.48     1780.29    114.22 o 
  -7   0  10     4352.02     4253.41    227.88 o 
  -6   0  10       11.75        5.74     19.96 o 
  -5   0  10      588.84      448.17     98.07 o 
  -4   0  10     5166.90     4436.40    189.27 o 
  -3   0  10     3255.90     2844.79    213.66 o 
  -2   0  10      615.63      568.53     41.32 o 
  -1   0  10     2422.83     2434.83     87.39 o 
   0   0  10     2424.95     2182.99    119.37 o 
   1   0  10     1751.65     1761.77    101.13 o 
   2   0  10      614.31      614.89     50.94 o 
   3   0  10      590.12      684.96     53.16 o 
   4   0  10     1108.34     1325.17     70.47 o 
   5   0  10       55.53       49.80     21.42 o 
   6   0  10        2.81        5.39     15.64 o 
   7   0  10      323.14      387.14     54.54 o 
 -14   1  10     1152.68     1198.76     63.72 o 
 -13   1  10      999.28     1022.49     52.45 o 
 -12   1  10      548.94      583.57     64.12 o 
 -11   1  10     1093.86     1011.03     85.64 o 
 -10   1  10     1929.52     1601.86    108.42 o 
  -9   1  10     3049.03     2674.44    142.82 o 
  -8   1  10     1277.52     1074.86     87.07 o 
  -7   1  10     1842.80     1635.64    221.48 o 
  -6   1  10     3312.56     2947.14    450.94 o 
  -5   1  10     2973.49     3215.54    277.15 o 
  -4   1  10      572.98      378.59     92.54 o 
  -3   1  10      451.65      299.27     54.35 o 
  -2   1  10     4525.90     4447.52    172.23 o 
  -1   1  10     2663.16     2512.96    313.13 o 
   0   1  10      256.11      243.53     53.92 o 
   1   1  10      225.60      208.33     32.80 o 
   2   1  10     1825.58     1938.48     88.55 o 
   3   1  10     1506.03     1649.75     79.55 o 
   4   1  10       37.89       55.08     23.07 o 
   5   1  10      177.83      183.12     27.50 o 
   6   1  10      682.67      769.27     43.51 o 
 -14   2  10       40.09       59.99     19.61 o 
 -13   2  10      217.22      195.34     25.43 o 
 -12   2  10     1134.93     1116.97     85.70 o 
 -11   2  10     1815.10     1772.93    112.91 o 
 -10   2  10      173.98      170.58     37.50 o 
  -9   2  10      540.57      499.02     59.45 o 
  -8   2  10     2694.94     2563.45    137.64 o 
  -7   2  10     3111.48     2786.67    269.95 o 
  -6   2  10      580.42      544.50     53.37 o 
  -5   2  10      173.18      175.57     32.23 o 
  -4   2  10     6499.79     7055.99    446.30 o 
  -3   2  10     1171.66      975.81    172.86 o 
  -2   2  10      859.50      823.45    149.18 o 
  -1   2  10     1486.63     1456.23    199.79 o 
   1   2  10     1390.50     1261.32    110.38 o 
   2   2  10      121.92       67.47     31.69 o 
   3   2  10      856.55      981.62     59.20 o 
   4   2  10      954.34     1113.19     59.80 o 
   5   2  10      819.87      866.61     48.66 o 
 -14   3  10     1699.65     1772.16     70.87 o 
 -13   3  10      783.45      849.87     61.03 o 
 -12   3  10      214.41      236.61     40.78 o 
 -11   3  10      236.23      219.31     41.03 o 
 -10   3  10     3342.17     3372.39    159.21 o 
  -9   3  10     3121.63     3077.87    151.73 o 
  -8   3  10      526.51      556.53     62.46 o 
  -7   3  10      486.25      493.60     57.29 o 
  -6   3  10     1447.36     1387.63    105.40 o 
  -5   3  10     3910.90     3824.11    148.29 o 
  -4   3  10      287.86      299.86    101.74 o 
  -3   3  10     2304.55     2262.10    260.60 o 
  -2   3  10     1141.56     1123.52    186.49 o 
   3   3  10      838.26      844.58     74.84 o 
   4   3  10       49.23       52.12     28.22 o 
 -13   4  10      608.36      633.57     47.37 o 
 -12   4  10     1562.12     1756.98     92.97 o 
 -11   4  10     1405.27     1544.14     94.94 o 
 -10   4  10      354.50      347.25     45.64 o 
  -9   4  10      835.74      844.52     72.21 o 
  -8   4  10     2953.56     2862.25    138.24 o 
  -7   4  10     1999.37     2029.79    115.29 o 
  -6   4  10      663.50      642.03     62.04 o 
  -5   4  10      389.69      335.12     46.26 o 
  -4   4  10     5275.49     4969.03    190.15 o 
  -8  -9  11      120.62      125.91     19.35 o 
  -7  -9  11      602.63      644.70     46.46 o 
  -6  -9  11      516.96      535.72     46.17 o 
  -5  -9  11      237.42      194.42     20.94 o 
  -4  -9  11      175.77      148.58     20.96 o 
  -3  -9  11      627.00      589.63     29.45 o 
  -2  -9  11      715.72      627.98     63.01 o 
  -1  -9  11       40.63       18.75     12.05 o 
   0  -9  11       86.70       65.96     12.78 o 
 -10  -8  11       76.92       81.56     22.11 o 
  -9  -8  11      385.09      392.73     27.10 o 
  -8  -8  11      461.95      505.45     33.76 o 
  -7  -8  11      298.13      303.78     29.00 o 
  -6  -8  11      396.31      384.09     34.38 o 
  -5  -8  11      744.15      803.97     33.73 o 
  -4  -8  11      985.79      919.81     43.26 o 
  -3  -8  11      174.40      138.75     19.50 o 
  -2  -8  11      613.54      613.78     29.94 o 
  -1  -8  11      581.98      563.84     31.71 o 
   0  -8  11     1216.28     1151.31     41.89 o 
   1  -8  11      295.05      226.09     21.83 o 
   2  -8  11       21.17        6.60      7.95 o 
 -11  -7  11      795.29      870.68     53.74 o 
 -10  -7  11      904.22      976.39     44.10 o 
  -9  -7  11      631.83      662.58     40.58 o 
  -8  -7  11       65.66       72.55     20.05 o 
  -7  -7  11      949.11     1030.27     58.63 o 
  -6  -7  11     1154.47     1263.46     54.63 o 
  -5  -7  11      320.95      334.82     29.12 o 
  -4  -7  11      179.29      145.92     21.56 o 
  -3  -7  11     1292.73     1289.13     48.59 o 
  -2  -7  11     1742.55     1789.18     75.61 o 
  -1  -7  11      206.54      196.39     27.15 o 
   0  -7  11       39.66       30.87     12.80 o 
   1  -7  11      743.38      756.10     49.49 o 
   2  -7  11      399.67      352.87     24.63 o 
 -12  -6  11      732.12      711.77     44.24 o 
 -11  -6  11       41.56       28.63     10.63 o 
 -10  -6  11      145.74      162.30     28.38 o 
  -9  -6  11     1153.26     1255.04     60.95 o 
  -8  -6  11     1683.99     1762.74     77.74 o 
  -7  -6  11      368.53      384.38     32.53 o 
  -6  -6  11      175.87      173.58     28.18 o 
  -5  -6  11     1457.54     1483.30     61.67 o 
  -4  -6  11      944.21      891.02     41.55 o 
  -3  -6  11      757.81      692.96     42.21 o 
  -2  -6  11      100.26      103.12     22.32 o 
  -1  -6  11      745.92      825.03     45.55 o 
   0  -6  11      317.00      311.72     28.12 o 
   1  -6  11       18.81       12.05     14.45 o 
   2  -6  11       66.16       80.95     14.99 o 
   3  -6  11      555.14      630.56     31.49 o 
   4  -6  11      712.70      714.42     41.26 o 
 -12  -5  11      313.08      206.33     80.47 o 
 -11  -5  11      593.19      642.86     37.75 o 
 -10  -5  11     1213.31     1260.27     59.37 o 
  -9  -5  11      353.55      355.69     35.24 o 
  -8  -5  11      429.78      434.77     39.47 o 
  -7  -5  11     1501.72     1537.51     76.74 o 
  -6  -5  11     2108.54     2047.03    105.69 o 
  -5  -5  11      694.50      588.36     68.98 o 
  -4  -5  11      120.92       82.06     17.75 o 
  -3  -5  11      716.73      742.79     45.02 o 
  -2  -5  11     1491.82     1501.29     63.41 o 
  -1  -5  11      371.96      326.36     30.82 o 
   0  -5  11      341.01      357.51     31.85 o 
   1  -5  11      447.47      463.34     28.57 o 
   2  -5  11      475.85      491.74     26.81 o 
   3  -5  11      149.47      125.20     16.68 o 
   4  -5  11      139.49      143.13     19.66 o 
 -12  -4  11     1219.07     1230.80     70.14 o 
 -11  -4  11      846.28      998.09     56.97 o 
 -10  -4  11      236.11      223.80     22.67 o 
  -9  -4  11     1447.66     1530.37     57.44 o 
  -8  -4  11      626.52      620.29     37.44 o 
  -7  -4  11      319.67      310.56     28.15 o 
  -6  -4  11      331.52      319.63     29.18 o 
  -5  -4  11     2388.26     2313.24    110.79 o 
  -4  -4  11     1496.13     1501.98     54.26 o 
  -3  -4  11      210.76      190.08     24.60 o 
  -2  -4  11      185.88      174.81     24.85 o 
  -1  -4  11     1923.39     1972.35     72.67 o 
   0  -4  11     1892.39     1940.60     71.73 o 
   1  -4  11      431.92      378.58     32.05 o 
   2  -4  11       56.03       64.35     24.08 o 
   3  -4  11      398.20      413.09     51.11 o 
   4  -4  11      394.89      425.01     35.47 o 
   5  -4  11      147.62      135.61     18.50 o 
 -12  -3  11        7.09        6.56     13.68 o 
 -11  -3  11      918.81      948.56     40.23 o 
 -10  -3  11     1762.60     1855.20     69.74 o 
  -9  -3  11      295.95      297.78     30.89 o 
  -8  -3  11      211.82      212.25     23.44 o 
  -7  -3  11      981.09      925.75     47.74 o 
  -6  -3  11     1505.00     1455.83     61.36 o 
  -5  -3  11     1579.21     1552.88     56.51 o 
  -4  -3  11     1245.80     1243.44     73.14 o 
  -3  -3  11     1153.89     1140.86     55.27 o 
  -2  -3  11     1890.91     1886.96     70.93 o 
  -1  -3  11      676.87      593.99     55.46 o 
   0  -3  11       44.96       53.05     24.42 o 
   1  -3  11     1563.59     1715.32     85.48 o 
   2  -3  11      913.81     1005.38     66.18 o 
   3  -3  11      129.04      111.69     28.10 o 
   4  -3  11        2.34        6.85     16.80 o 
   5  -3  11      277.52      375.14     30.27 o 
 -13  -2  11      371.02      385.37     42.88 o 
 -12  -2  11      995.21     1103.50     79.24 o 
 -11  -2  11       94.94       84.37     23.85 o 
 -10  -2  11      458.38      445.73     39.73 o 
  -9  -2  11      934.63      942.17     80.66 o 
  -8  -2  11     1866.90     1837.20     81.77 o 
  -7  -2  11      143.21      177.40     30.50 o 
  -6  -2  11       33.73       38.74     16.74 o 
  -5  -2  11     2195.61     2248.15     67.10 o 
  -4  -2  11     1967.78     1889.55    108.40 o 
  -3  -2  11      126.41       53.86     53.80 o 
  -2  -2  11      184.37      176.56     33.70 o 
  -1  -2  11     1289.27     1228.74    115.33 o 
   0  -2  11      977.49      936.92     65.27 o 
   1  -2  11      465.17      389.01     44.24 o 
   2  -2  11      426.72      479.74     47.88 o 
   3  -2  11      830.33      964.04     60.82 o 
   4  -2  11      417.52      439.28     39.79 o 
   5  -2  11      344.62      350.74     32.30 o 
   6  -2  11       53.66       63.41     13.24 o 
 -13  -1  11      231.55      240.58     24.03 o 
 -12  -1  11      222.93      216.22     38.32 o 
 -11  -1  11     1879.19     1881.94    113.13 o 
 -10  -1  11      747.20      775.89     66.76 o 
  -9  -1  11      659.93      653.08     67.98 o 
  -8  -1  11       56.30       54.53     16.67 o 
  -7  -1  11     3810.34     3629.95    116.75 o 
  -6  -1  11     1401.74     1353.28     68.74 o 
  -5  -1  11     1478.05     1305.14    116.73 o 
  -4  -1  11       30.32        1.03     43.60 o 
  -3  -1  11     1005.97      930.27     77.76 o 
  -2  -1  11     3350.15     3244.58    120.81 o 
  -1  -1  11      493.07      439.58     51.16 o 
   0  -1  11      182.21      138.09     50.51 o 
   1  -1  11      601.04      673.65     54.79 o 
   2  -1  11     1637.56     1795.79     88.21 o 
   3  -1  11      156.52      115.68     26.29 o 
   4  -1  11      142.24      166.41     27.92 o 
   5  -1  11      339.21      466.37     36.03 o 
   6  -1  11      685.91      758.53     86.68 o 
 -13   0  11      846.14      864.81     44.43 o 
 -12   0  11     2280.98     2420.46    124.66 o 
 -11   0  11       21.17       11.86     19.01 o 
 -10   0  11      227.88      197.84     38.30 o 
  -9   0  11     1412.98     1391.78    100.59 o 
  -8   0  11     4342.53     4012.39    181.06 o 
  -7   0  11      767.74      745.85     49.21 o 
  -6   0  11      557.88      555.99     42.16 o 
  -5   0  11      552.49      442.15     71.84 o 
  -4   0  11     1749.77     1630.42    176.78 o 
  -3   0  11     1531.98     1400.86     86.82 o 
  -2   0  11      453.40      436.29     46.72 o 
  -1   0  11     1763.46     1752.40    158.73 o 
   0   0  11      270.71      230.68     90.17 o 
   1   0  11      528.77      490.06     46.25 o 
   2   0  11        9.02       20.59     22.39 o 
   3   0  11     1276.63     1611.00    114.30 o 
   4   0  11      251.81      270.83     32.44 o 
   5   0  11      155.52      134.48     22.37 o 
   6   0  11      149.78      178.49     45.22 o 
 -14   1  11      498.77      510.37     36.35 o 
 -13   1  11      270.79      260.56     26.17 o 
 -12   1  11      183.90      168.04     33.89 o 
 -11   1  11     1539.42     1509.31    100.91 o 
 -10   1  11      577.03      546.86     61.31 o 
  -9   1  11      604.01      507.73     61.00 o 
  -8   1  11      148.07      162.36     38.43 o 
  -7   1  11     3923.91     3569.54    168.02 o 
  -6   1  11     1059.88      932.53     81.55 o 
  -4   1  11       74.44        4.78     34.49 o 
  -3   1  11      592.60      466.09    116.96 o 
  -2   1  11     3447.12     3105.19    177.17 o 
  -1   1  11      367.76      282.61     57.94 o 
   0   1  11      246.96      244.61     32.33 o 
   1   1  11      682.14      690.52     52.81 o 
   2   1  11     1550.75     1698.41     77.79 o 
   3   1  11      208.45      195.33     42.27 o 
   4   1  11      146.46      167.07     25.58 o 
   5   1  11      329.12      394.60     57.15 o 
 -14   2  11      136.93      132.72     20.20 o 
 -13   2  11      448.58      465.46     47.48 o 
 -12   2  11     1016.04     1068.42     77.97 o 
 -11   2  11      160.70      117.94     30.18 o 
 -10   2  11      446.66      402.16     52.44 o 
  -9   2  11      922.59      821.96     74.30 o 
  -8   2  11     2008.69     1869.11    116.08 o 
  -7   2  11       84.77       48.06     23.83 o 
  -6   2  11       16.36       -1.97     21.53 o 
  -5   2  11     2631.79     2381.30    131.12 o 
   1   2  11      469.39      386.04     62.83 o 
   2   2  11      337.78      378.77     57.81 o 
   3   2  11      787.51      889.00     75.47 o 
 -13   3  11      160.91      198.32     28.55 o 
 -12   3  11       32.56       23.11     20.07 o 
 -11   3  11      891.24      936.80     73.26 o 
 -10   3  11     1980.53     1948.10    111.82 o 
  -9   3  11      353.27      361.97     49.55 o 
  -8   3  11      217.33      167.51     33.96 o 
  -7   3  11      759.69      765.06     71.85 o 
  -6   3  11     1403.46     1364.39     95.75 o 
  -5   3  11     1581.58     1580.84    102.80 o 
 -13   4  11      715.82      748.95     44.91 o 
 -12   4  11     1374.12     1520.88     76.61 o 
 -11   4  11      793.99      894.35     65.22 o 
 -10   4  11      332.33      326.45     42.31 o 
  -9   4  11     1686.04     1682.65     99.97 o 
  -8   4  11      773.06      741.17     65.71 o 
  -7   4  11      257.95      250.06     40.14 o 
  -6   4  11      214.31      175.94     36.32 o 
  -5   4  11     2773.60     2695.09    135.45 o 
  -4   4  11     1643.03     1650.81    103.71 o 
  -6  -9  12      132.81       96.84     16.31 o 
  -5  -9  12       30.44       23.20     11.97 o 
  -4  -9  12      553.21      482.21     36.89 o 
  -3  -9  12      789.42      661.64     41.67 o 
  -8  -8  12       87.91       74.16     13.01 o 
  -7  -8  12      129.38      125.68     16.75 o 
  -6  -8  12      544.43      550.22     44.94 o 
  -5  -8  12      668.83      675.10     39.51 o 
  -4  -8  12      271.78      236.76     19.69 o 
  -3  -8  12      210.33      208.05     19.12 o 
  -2  -8  12      440.40      412.49     31.45 o 
  -1  -8  12      476.71      401.36     36.99 o 
 -10  -7  12      200.30      202.74     19.43 o 
  -9  -7  12      312.96      336.28     25.77 o 
  -8  -7  12      329.63      363.30     29.97 o 
  -7  -7  12      904.53      949.77     51.13 o 
  -6  -7  12      247.59      242.33     23.13 o 
  -5  -7  12        8.19        9.49     17.57 o 
  -4  -7  12      428.76      448.04     29.97 o 
  -3  -7  12      594.11      514.82     44.19 o 
  -2  -7  12      332.97      257.15     28.89 o 
  -1  -7  12       20.21       21.00     10.71 o 
   0  -7  12      321.77      286.37     22.78 o 
   1  -7  12      386.52      331.11     47.80 o 
 -11  -6  12      239.94      255.59     21.37 o 
 -10  -6  12     1238.75     1409.51     52.70 o 
  -9  -6  12     1038.92     1145.30     53.16 o 
  -8  -6  12      701.83      742.29     46.74 o 
  -7  -6  12       40.20       47.22     14.81 o 
  -6  -6  12      840.17      903.83     89.69 o 
  -5  -6  12      412.32      396.19     39.32 o 
  -4  -6  12      237.65      157.64     21.79 o 
  -3  -6  12       23.21       41.39     20.24 o 
  -2  -6  12      795.64      858.72     42.21 o 
  -1  -6  12      386.29      374.98     28.56 o 
   0  -6  12       47.89       33.35     11.77 o 
   1  -6  12       72.86       45.71     12.96 o 
   2  -6  12      299.77      281.80     96.43 o 
 -11  -5  12      914.55      976.21     40.64 o 
 -10  -5  12      433.45      476.02     33.36 o 
  -9  -5  12       83.72       84.31     18.85 o 
  -8  -5  12      459.75      507.07     33.70 o 
  -7  -5  12     1133.60     1133.27     67.67 o 
  -6  -5  12      606.63      556.39     45.52 o 
  -5  -5  12      138.50      152.64     28.69 o 
  -4  -5  12      241.37      192.43     31.31 o 
  -3  -5  12      586.04      576.51     51.51 o 
  -2  -5  12      452.09      422.81     32.28 o 
  -1  -5  12      283.13      332.51     28.41 o 
   0  -5  12      563.71      560.04     40.03 o 
   1  -5  12      294.44      327.40     32.87 o 
   2  -5  12      319.03      277.35     53.56 o 
   3  -5  12       73.29       54.83     14.67 o 
 -12  -4  12      504.94      469.23     37.32 o 
 -11  -4  12       16.91        9.71     16.84 o 
 -10  -4  12      586.71      626.13     34.77 o 
  -9  -4  12      737.08      809.97     38.93 o 
  -8  -4  12       85.45       74.51     15.26 o 
  -7  -4  12      114.83      147.04     20.41 o 
  -6  -4  12      832.45      845.10     45.46 o 
  -5  -4  12     1753.84     1714.18     76.97 o 
  -4  -4  12      209.03      176.52     27.19 o 
  -3  -4  12       29.52       12.26     16.03 o 
  -2  -4  12      515.19      538.65     37.27 o 
  -1  -4  12     1149.48     1187.14     52.02 o 
   0  -4  12      229.74      212.79     32.77 o 
   1  -4  12       69.61       92.41     23.60 o 
   2  -4  12      198.01      221.66     28.36 o 
   3  -4  12      266.23      253.51     26.80 o 
   4  -4  12       40.45       27.29     11.52 o 
 -13  -3  12       36.11      -16.46     19.69 o 
 -12  -3  12      442.96      439.03     29.76 o 
 -11  -3  12      994.12     1051.80     50.38 o 
 -10  -3  12      178.51      167.81     24.99 o 
  -9  -3  12      340.51      359.18     31.76 o 
  -8  -3  12      967.33     1007.91     46.19 o 
  -7  -3  12      850.18      872.21     44.75 o 
  -6  -3  12      684.72      557.42     43.58 o 
  -5  -3  12      352.44      335.06     30.94 o 
  -4  -3  12     1576.48     1652.88     74.12 o 
  -3  -3  12      465.02      483.66     48.96 o 
  -2  -3  12     1515.49     1499.84     83.35 o 
  -1  -3  12       18.96       26.04     20.42 o 
   0  -3  12      183.79      223.78     36.39 o 
   1  -3  12      606.72      652.97     52.37 o 
   2  -3  12      127.67      100.26     24.13 o 
   3  -3  12        5.64        7.56     15.36 o 
   4  -3  12       14.22        6.09     12.12 o 
 -12  -2  12      239.46      268.17     36.95 o 
 -11  -2  12      298.49      334.49     29.77 o 
 -10  -2  12     1468.91     1555.73     68.82 o 
  -9  -2  12     1934.03     1918.76    113.29 o 
  -8  -2  12       82.47       63.21     17.07 o 
  -7  -2  12      202.93      249.19     30.76 o 
  -6  -2  12     1123.11     1156.93     65.17 o 
  -5  -2  12     2260.44     2167.15     77.33 o 
  -4  -2  12      292.20      245.82     36.21 o 
  -3  -2  12       90.97       65.60     25.52 o 
  -2  -2  12      516.31      556.64     52.15 o 
  -1  -2  12      369.03      355.09     73.60 o 
   0  -2  12      220.71      166.91     33.08 o 
   1  -2  12       52.34       71.32     23.91 o 
   2  -2  12      466.06      599.17     47.65 o 
   3  -2  12      259.56      263.40     30.97 o 
   4  -2  12      179.24      170.29     22.62 o 
 -13  -1  12       79.49       81.50     21.26 o 
 -12  -1  12     1378.26     1554.01     89.06 o 
 -11  -1  12      533.27      587.49     59.32 o 
 -10  -1  12      419.49      422.36     37.60 o 
  -9  -1  12       33.47        9.07     19.48 o 
  -8  -1  12     2152.79     2172.09    106.29 o 
  -7  -1  12      811.77      801.43     52.26 o 
  -6  -1  12      346.07      333.84     34.92 o 
  -5  -1  12       48.35       41.66     15.78 o 
  -4  -1  12     1172.67     1183.17     69.65 o 
  -3  -1  12     1234.77     1246.16     75.07 o 
  -2  -1  12      457.75      366.56     60.95 o 
  -1  -1  12      136.72      127.34     30.71 o 
   0  -1  12      330.79      338.15     47.65 o 
   1  -1  12     1004.85     1132.09     66.32 o 
   2  -1  12      257.59      260.82     33.37 o 
   3  -1  12       27.84       52.50     17.84 o 
   4  -1  12       72.96       93.42     18.36 o 
 -13   0  12     2144.99     2310.09    113.99 o 
 -12   0  12      495.45      503.28     51.57 o 
 -11   0  12      483.22      477.06     53.99 o 
 -10   0  12      215.59      213.31     38.73 o 
  -9   0  12     2344.35     2217.91    125.86 o 
  -8   0  12     1332.93     1285.36     95.49 o 
  -7   0  12      842.65      835.65     78.23 o 
  -6   0  12       28.04       10.19     14.06 o 
  -5   0  12     2365.05     2331.24     91.06 o 
  -4   0  12       21.72       34.37     30.83 o 
  -3   0  12      128.44       83.65     75.40 o 
  -2   0  12      856.88      886.09     61.35 o 
  -1   0  12      190.91      208.98     31.89 o 
   0   0  12      123.77       87.56     25.44 o 
   1   0  12        7.33       26.65     19.66 o 
   2   0  12      345.70      375.37     46.05 o 
   3   0  12      330.52      325.17     32.66 o 
   4   0  12      112.85       84.81     16.40 o 
 -13   1  12       61.25       69.12     15.12 o 
 -12   1  12     1439.44     1558.61     89.47 o 
 -11   1  12      373.70      385.58     48.58 o 
 -10   1  12      255.01      210.28     38.43 o 
  -9   1  12       53.69       63.34     25.58 o 
  -8   1  12     2349.64     2227.30    127.35 o 
  -7   1  12     1176.86     1114.69     90.02 o 
  -6   1  12      454.27      370.67     52.20 o 
  -5   1  12       77.91      100.34     31.76 o 
  -4   1  12     1150.69     1010.63    105.46 o 
  -3   1  12     1244.04     1076.84     96.91 o 
  -2   1  12      575.63      449.89     67.81 o 
  -1   1  12      171.70      144.19     43.49 o 
   0   1  12      357.31      394.70     60.03 o 
   1   1  12      955.68      868.28     85.22 o 
   2   1  12      325.42      324.47     52.67 o 
   3   1  12       43.79       63.36     30.19 o 
   4   1  12       63.60       67.10     24.39 o 
 -13   2  12      520.79      570.55     30.46 o 
 -12   2  12      269.98      286.82     37.16 o 
 -11   2  12      238.97      226.78     35.77 o 
 -10   2  12     1344.18     1335.60     89.89 o 
  -9   2  12     1706.34     1530.16     99.26 o 
  -8   2  12       58.85       37.37     22.87 o 
  -7   2  12      210.50      245.44     40.71 o 
  -6   2  12     1218.86     1113.83     87.58 o 
  -5   2  12     2147.47     1973.34    119.75 o 
 -13   3  12       18.35       27.17     14.74 o 
 -12   3  12      450.70      481.82     42.93 o 
 -11   3  12     1197.53     1253.35     78.18 o 
 -10   3  12      196.88      217.33     35.58 o 
  -9   3  12      311.83      327.33     44.82 o 
  -8   3  12      850.92      841.26     72.35 o 
  -7   3  12      766.19      741.72     68.76 o 
  -6   3  12      808.98      699.07     67.17 o 
  -5   3  12      402.37      397.07     51.73 o 
  -4   3  12     1547.97     1434.92     99.96 o 
 -11   4  12        5.52       -3.50     16.70 o 
 -10   4  12      716.72      750.98     58.02 o 
  -9   4  12      841.42      922.33     67.49 o 
  -8   4  12      155.96      158.07     30.74 o 
  -7   4  12      105.44      130.21     29.95 o 
  -6   4  12      671.91      635.92     61.84 o 
  -5   4  12     1876.81     1871.64    109.69 o 
  -4   4  12      100.82       67.49     24.46 o 
  -3   4  12       18.41      -10.60     23.47 o 
  -6  -8  13      465.13      399.58     30.79 o 
  -5  -8  13      537.70      466.67     35.52 o 
  -4  -8  13       22.98       16.66     11.30 o 
  -3  -8  13      210.46      157.52     20.97 o 
  -9  -7  13      376.89      326.34     31.30 o 
  -8  -7  13      642.47      643.11     31.29 o 
  -7  -7  13      258.29      252.52     22.58 o 
  -6  -7  13       11.85       11.02     10.67 o 
  -5  -7  13      210.21      214.65     18.78 o 
  -4  -7  13      436.84      392.69     74.74 o 
  -3  -7  13      210.33      130.12     17.42 o 
  -2  -7  13       33.23       28.21      9.08 o 
  -1  -7  13      198.42      142.58     16.41 o 
 -10  -6  13      848.99      909.76     53.97 o 
  -9  -6  13      588.03      607.86     31.99 o 
  -8  -6  13      109.89      106.48     17.74 o 
  -7  -6  13      667.38      707.36     34.77 o 
  -6  -6  13      429.44      420.88     49.00 o 
  -5  -6  13      256.64      252.18     41.96 o 
  -4  -6  13       32.73       30.27     14.84 o 
  -3  -6  13      164.81      142.06     17.32 o 
  -2  -6  13      955.66      759.73     63.61 o 
  -1  -6  13       55.39       33.51     17.33 o 
   0  -6  13       59.72       70.17     19.31 o 
   1  -6  13      120.49       79.54     14.76 o 
 -11  -5  13      415.11      391.64     33.82 o 
 -10  -5  13       25.89       28.10     30.71 o 
  -9  -5  13      247.96      289.80     25.25 o 
  -8  -5  13     1034.82     1108.72     53.36 o 
  -7  -5  13      234.12      188.10     25.31 o 
  -6  -5  13      424.33      438.73     46.78 o 
  -5  -5  13      468.12      445.96     42.07 o 
  -4  -5  13      493.28      441.58     79.61 o 
  -3  -5  13      408.95      311.50     79.99 o 
  -2  -5  13       48.38       86.49     33.28 o 
  -1  -5  13      590.04      702.51     45.12 o 
   0  -5  13      265.12      255.93     50.66 o 
   1  -5  13      317.69      269.75     51.56 o 
   2  -5  13       18.35       -4.00     10.35 o 
 -11  -4  13      444.62      458.42     41.10 o 
 -10  -4  13     1066.22     1209.29     76.71 o 
  -9  -4  13       66.17       46.10     14.99 o 
  -8  -4  13       21.18       22.88      9.94 o 
  -7  -4  13      977.89     1083.63     52.79 o 
  -6  -4  13     1477.76     1508.02     56.04 o 
  -5  -4  13      150.60       82.94     16.21 o 
  -4  -4  13      115.11       65.36     22.77 o 
  -3  -4  13      272.84      303.48     41.67 o 
  -2  -4  13     1071.94     1226.50     66.42 o 
  -1  -4  13       48.95       34.39     19.83 o 
   0  -4  13        5.56      -17.59     17.59 o 
   1  -4  13      150.87      169.05     24.06 o 
   2  -4  13      142.61      150.60     19.36 o 
 -11  -3  13      430.36      439.96     36.95 o 
 -10  -3  13      124.62      129.86     19.98 o 
  -9  -3  13     1411.55     1763.92     97.58 o 
  -8  -3  13      839.73      939.00     52.98 o 
  -7  -3  13      618.54      617.98     44.65 o 
  -6  -3  13        3.39        5.42     12.16 o 
  -5  -3  13     1471.54     1528.10     74.58 o 
  -4  -3  13      749.21      702.62     47.08 o 
  -3  -3  13      237.27      216.07     26.71 o 
  -2  -3  13       99.65      118.16     27.97 o 
  -1  -3  13      195.41      202.67     32.36 o 
   0  -3  13      372.11      351.54     37.15 o 
   1  -3  13       55.93       53.35     18.28 o 
   2  -3  13       46.31       53.81     17.55 o 
   3  -3  13      121.84      119.46     16.00 o 
 -12  -2  13       51.51       39.64     15.83 o 
 -11  -2  13      643.90      732.71     38.07 o 
 -10  -2  13     1685.25     1787.09     68.58 o 
  -9  -2  13      834.55      847.75     69.77 o 
  -8  -2  13       77.40       78.29     19.66 o 
  -7  -2  13      622.33      695.68     47.81 o 
  -6  -2  13     1565.12     1622.13     75.62 o 
  -5  -2  13     1083.14     1033.85    108.70 o 
  -4  -2  13      153.41      155.10     23.89 o 
  -3  -2  13      251.37      252.72     35.94 o 
  -2  -2  13      902.77      986.06    124.74 o 
  -1  -2  13      236.92      188.80     31.54 o 
   0  -2  13       31.44       22.03     31.68 o 
   1  -2  13      419.95      537.06     41.25 o 
   2  -2  13      257.67      267.27     29.56 o 
   3  -2  13       27.02        2.34     15.00 o 
 -12  -1  13     1699.46     2027.84     93.22 o 
 -11  -1  13      170.60      166.35     30.61 o 
 -10  -1  13       90.84       83.92     18.04 o 
  -9  -1  13      838.41      926.27     74.59 o 
  -8  -1  13     1474.85     1475.62     99.57 o 
  -7  -1  13      227.62      205.96     27.12 o 
  -6  -1  13      113.52      119.22     23.36 o 
  -5  -1  13     1289.91     1357.97     70.04 o 
  -4  -1  13      464.48      369.19     42.35 o 
  -3  -1  13      439.82      378.46     40.57 o 
  -2  -1  13      321.13      397.59     71.51 o 
  -1  -1  13      405.32      429.70     69.34 o 
   0  -1  13      439.71      486.22     42.15 o 
   1  -1  13      211.38      181.00     25.98 o 
   2  -1  13       49.45       66.09     17.86 o 
   3  -1  13       62.11       60.81     21.58 o 
 -13   0  13     1161.76     1466.47     66.98 o 
 -12   0  13        0.60       -1.10     16.28 o 
 -11   0  13      169.60      187.62     32.43 o 
 -10   0  13      537.12      543.96     55.66 o 
  -9   0  13      791.35      823.26     71.29 o 
  -8   0  13      296.52      344.20     49.15 o 
  -7   0  13     1024.70     1033.52     85.77 o 
  -6   0  13      703.50      616.85     70.20 o 
  -5   0  13      155.47       94.20     32.14 o 
  -4   0  13        2.10      -55.91     63.82 o 
  -3   0  13     1714.89     1998.02    293.29 o 
  -2   0  13     1498.75     1585.87    236.36 o 
  -1   0  13      267.50      227.65     36.79 o 
   0   0  13       45.71       23.11     15.92 o 
   1   0  13       79.87       94.99     21.09 o 
   2   0  13      313.22      324.93     57.21 o 
   3   0  13       26.83      -10.32     17.47 o 
 -13   1  13      688.44      782.74     45.82 o 
 -12   1  13     1712.56     1963.62     91.53 o 
 -11   1  13      159.72      145.06     28.33 o 
 -10   1  13       92.45       71.32     24.34 o 
  -9   1  13      904.24      963.40     76.45 o 
  -8   1  13     1779.56     1778.43    108.64 o 
  -7   1  13      335.14      257.62     42.40 o 
  -6   1  13      107.26      100.82     28.87 o 
  -5   1  13     1205.44     1138.56     92.80 o 
  -3   1  13      521.42      463.03     66.20 o 
  -2   1  13      304.55      296.96     54.73 o 
  -1   1  13      403.22      330.35     59.71 o 
   0   1  13      318.18      280.68     51.50 o 
   1   1  13      195.44      133.02     36.93 o 
   2   1  13       46.13       51.65     26.84 o 
 -12   2  13       53.61       76.65     18.97 o 
 -11   2  13      653.73      683.91     54.17 o 
 -10   2  13     1495.71     1482.69     86.74 o 
  -9   2  13      831.58      829.64     67.28 o 
  -8   2  13       93.69      115.05     29.28 o 
  -7   2  13      576.66      616.79     62.65 o 
  -6   2  13     1670.61     1661.38    105.87 o 
  -5   2  13      964.60      767.79     73.20 o 
  -4   2  13      156.38      122.31     34.95 o 
 -12   3  13     1114.74     1247.46     58.66 o 
 -11   3  13      485.49      489.98     42.06 o 
 -10   3  13      118.62      119.00     24.09 o 
  -9   3  13     1296.51     1466.76     85.43 o 
  -8   3  13      721.00      696.59     60.26 o 
  -7   3  13      561.35      521.99     55.13 o 
  -6   3  13        4.94        1.76     21.13 o 
  -5   3  13     1649.81     1669.61    104.30 o 
  -4   3  13      754.34      667.39     66.86 o 
 -11   4  13      418.65      401.86     32.23 o 
 -10   4  13     1007.39     1139.05     63.15 o 
  -9   4  13       88.81       77.70     21.26 o 
  -8   4  13       26.21       27.31     17.13 o 
  -7   4  13      770.57      788.16     61.94 o 
  -6   4  13     1527.05     1504.13     89.98 o 
  -5   4  13      144.75      106.01     26.15 o 
  -4   4  13      120.97      101.16     26.77 o 
  -3   4  13      229.06      277.49     41.32 o 
  -2   4  13     1201.12     1084.36     77.57 o 
  -8  -6  14      193.00      218.62     28.88 o 
  -7  -6  14      860.93      825.09     57.69 o 
  -6  -6  14      181.44      161.15     15.19 o 
  -5  -6  14       28.01       19.06      8.39 o 
  -4  -6  14       97.96      113.63     12.99 o 
  -3  -6  14      591.49      565.49    138.26 o 
  -2  -6  14      206.92      158.37     52.00 o 
 -10  -5  14      283.67      239.71     26.77 o 
  -9  -5  14      346.73      368.72     38.95 o 
  -8  -5  14      902.66      831.39     48.42 o 
  -7  -5  14       47.96       54.75     12.12 o 
  -6  -5  14      569.43      573.43     86.60 o 
  -5  -5  14      547.87      513.27    107.95 o 
  -4  -5  14      365.80      307.28     82.82 o 
  -3  -5  14      169.17      121.38     48.77 o 
  -2  -5  14      682.56      690.16    217.08 o 
  -1  -5  14      146.14      121.41     29.07 o 
   0  -5  14      172.76      149.45     20.08 o 
 -10  -4  14      404.49      429.56     39.91 o 
  -9  -4  14      167.28      162.67     33.41 o 
  -7  -4  14      910.92     1074.57     74.55 o 
  -6  -4  14      565.49      471.67     84.59 o 
  -5  -4  14       36.88       23.39     12.87 o 
  -4  -4  14      137.81      148.14     25.64 o 
  -3  -4  14      637.02      620.70    128.74 o 
  -2  -4  14      358.89      283.76     86.27 o 
  -1  -4  14       38.01       21.19     15.12 o 
   0  -4  14      152.27      188.88     28.16 o 
 -10  -3  14      517.87      634.87     33.49 o 
  -9  -3  14     1266.22     1542.18     59.29 o 
  -8  -3  14      691.12      729.73     57.25 o 
  -7  -3  14      158.92      165.79     28.45 o 
  -6  -3  14      455.59      559.63     39.92 o 
  -5  -3  14      970.97     1108.07    103.96 o 
  -4  -3  14      241.38      220.42     48.57 o 
  -3  -3  14      115.40      131.82     29.43 o 
  -2  -3  14      382.27      410.67     39.32 o 
  -1  -3  14      287.20      267.67     25.82 o 
   0  -3  14      230.86      179.74     25.46 o 
   1  -3  14       54.41       77.07     14.04 o 
 -11  -2  14      832.66     1025.55     58.30 o 
 -10  -2  14     1398.44     1531.33     88.08 o 
  -9  -2  14       95.36      101.29     25.50 o 
  -8  -2  14      123.16      152.22     29.91 o 
  -7  -2  14      337.72      328.32     31.21 o 
  -6  -2  14      864.81      908.49     58.16 o 
  -5  -2  14       16.32       -1.42     15.08 o 
  -4  -2  14      435.00      497.05     48.27 o 
  -3  -2  14      633.01      683.27     59.59 o 
  -2  -2  14      167.10      101.36     29.31 o 
  -1  -2  14      115.64      121.10     29.85 o 
   0  -2  14      317.93      432.37     59.43 o 
   1  -2  14      573.01      613.69     35.71 o 
 -12  -1  14      501.36      593.62     40.00 o 
 -11  -1  14      187.61      197.87     28.07 o 
 -10  -1  14      157.21      188.15     31.75 o 
  -9  -1  14     1532.42     1746.09     97.03 o 
  -8  -1  14      419.26      376.10     48.91 o 
  -7  -1  14      121.19      112.56     19.18 o 
  -6  -1  14      212.87      251.16     28.35 o 
  -5  -1  14     2543.91     2889.36    115.98 o 
  -4  -1  14      236.52      217.80     27.67 o 
  -3  -1  14       12.11        4.41     15.54 o 
  -2  -1  14      367.02      463.63     57.39 o 
  -1  -1  14      352.01      357.86     57.16 o 
   0  -1  14      236.57      207.00     49.21 o 
   1  -1  14       21.15       32.98     12.43 o 
 -12   0  14      241.11      257.61     27.78 o 
 -11   0  14       98.02      117.10     24.62 o 
 -10   0  14      904.56      909.61     65.12 o 
  -9   0  14        0.41        7.57     18.10 o 
  -8   0  14      716.80      835.33     70.34 o 
  -7   0  14     1115.26     1172.89     88.35 o 
  -6   0  14      678.77      610.35     65.69 o 
  -5   0  14       29.71       39.29     23.76 o 
  -4   0  14      544.99      635.27     69.36 o 
  -3   0  14     1303.43     1301.39     92.46 o 
  -2   0  14     1089.99     1031.47     83.64 o 
  -1   0  14        6.58       -4.05     24.97 o 
   0   0  14      114.37       97.43     30.43 o 
   1   0  14      391.03      328.54     41.82 o 
 -12   1  14      483.59      543.01     38.51 o 
 -11   1  14      174.79      181.05     26.98 o 
 -10   1  14      123.01      150.69     28.16 o 
  -9   1  14     1542.70     1697.69     93.88 o 
  -8   1  14      531.38      538.88     54.72 o 
  -7   1  14      155.56      137.65     31.02 o 
  -6   1  14      304.49      405.54     51.28 o 
  -5   1  14     2067.30     2163.41    122.93 o 
  -4   1  14      238.24      196.30     38.85 o 
  -1   1  14      350.45      258.28     40.76 o 
 -11   2  14      889.56      996.78     57.17 o 
 -10   2  14     1392.02     1448.36     76.78 o 
  -9   2  14      113.57       94.28     23.01 o 
  -8   2  14      139.06      158.96     29.46 o 
  -7   2  14      419.17      432.97     49.26 o 
  -6   2  14      848.97      842.75     70.15 o 
  -5   2  14        9.60      -14.96     22.38 o 
  -4   2  14      345.17      383.71     49.49 o 
  -3   2  14      694.47      748.24     67.64 o 
 -11   3  14       34.64       15.61     11.35 o 
 -10   3  14      468.11      545.23     41.85 o 
  -9   3  14     1199.00     1308.06     72.43 o 
  -8   3  14      564.00      497.87     47.02 o 
  -7   3  14      170.00      172.60     31.18 o 
  -6   3  14      538.87      612.75     56.00 o 
  -5   3  14      960.15     1026.57     74.15 o 
  -4   3  14      249.79      191.58     34.45 o 
  -3   3  14      135.67      107.33     27.09 o 
  -2   3  14      436.44      462.83     48.04 o 
  -1   3  14      212.21      150.52     27.60 o 
  -9   4  14      151.56      131.88     21.55 o 
  -8   4  14      324.33      357.81     34.57 o 
  -7   4  14      871.63      936.53     60.10 o 
  -6   4  14      584.81      563.13     48.57 o 
  -5   4  14       27.54        7.91     14.78 o 
  -4   4  14      132.70      154.77     25.69 o 
  -3   4  14      662.76      635.58     51.24 o 
  -2   4  14      363.12      236.47     29.65 o 
  -1   4  14       44.17       19.89     11.44 o 
  -7  -5  15      193.36      190.17     25.94 o 
  -6  -5  15      350.35      367.00     35.00 o 
  -5  -5  15      348.28      314.15     21.88 o 
  -4  -5  15      223.58      178.59     22.72 o 
  -9  -4  15       81.96       71.29     17.80 o 
  -8  -4  15      535.14      528.73     43.57 o 
  -6  -4  15       74.03       50.02     18.91 o 
  -5  -4  15       38.88       78.17     20.23 o 
  -4  -4  15      302.73      365.05     35.69 o 
  -3  -4  15      572.64      576.28     41.15 o 
  -2  -4  15       12.50       18.40     11.97 o 
  -9  -3  15      374.27      341.36     34.39 o 
  -8  -3  15      141.43      129.41     20.57 o 
  -7  -3  15       43.30       17.54     13.94 o 
  -6  -3  15      520.39      583.65     49.84 o 
  -5  -3  15      272.98      238.32     22.24 o 
  -4  -3  15       51.49       34.12     13.61 o 
  -3  -3  15      140.24      168.93     45.07 o 
  -2  -3  15      386.54      467.63     36.61 o 
 -10  -2  15      223.33      188.60     23.12 o 
  -9  -2  15      139.47      168.65     18.49 o 
  -8  -2  15      179.08      239.46     32.15 o 
  -7  -2  15      519.42      537.49     48.14 o 
  -6  -2  15      176.79      157.23     19.29 o 
  -5  -2  15      241.60      301.74     25.34 o 
  -4  -2  15      180.37      190.57     25.93 o 
  -3  -2  15      355.36      318.66     41.45 o 
  -2  -2  15       28.93       16.81      9.84 o 
  -1  -2  15       60.14       59.76     16.00 o 
 -10  -1  15      809.06     1017.70     57.66 o 
  -9  -1  15      398.25      402.59     27.07 o 
  -8  -1  15      201.89      147.04     28.35 o 
  -7  -1  15       62.28       99.40     26.08 o 
  -6  -1  15      789.08      948.67     70.32 o 
  -5  -1  15      466.61      446.71     48.86 o 
  -4  -1  15      346.42      239.80     36.34 o 
  -3  -1  15       91.73      119.96     16.29 o 
  -2  -1  15      633.17      633.62     51.86 o 
  -1  -1  15      240.80      197.65     28.04 o 
   0  -1  15       88.62       23.15     11.27 o 
 -10   0  15      148.11      138.76     23.59 o 
  -9   0  15      498.82      637.15     50.80 o 
  -8   0  15      425.83      471.93     47.73 o 
  -7   0  15     1038.31     1177.05     77.95 o 
  -6   0  15      288.20      198.18     34.90 o 
  -5   0  15       74.72       86.39     26.53 o 
  -4   0  15      143.73      184.05     33.17 o 
  -3   0  15      630.33      623.11     55.90 o 
  -2   0  15       10.43       24.67     16.72 o 
  -1   0  15       10.65       22.71     15.24 o 
   0   0  15      142.94      131.59     20.25 o 
 -10   1  15      795.58      995.00     57.15 o 
  -9   1  15      433.15      447.04     41.91 o 
  -8   1  15      174.86      171.89     30.04 o 
  -7   1  15       41.20       55.92     21.82 o 
  -6   1  15      712.06      874.82     66.89 o 
  -5   1  15      418.37      406.94     47.35 o 
  -4   1  15      281.31      202.31     34.20 o 
  -3   1  15      111.65      130.89     28.39 o 
  -2   1  15      774.21      811.36     57.79 o 
  -1   1  15      206.63      147.62     24.67 o 
 -10   2  15      259.04      214.64     24.55 o 
  -9   2  15      101.53      136.83     23.43 o 
  -8   2  15      191.19      221.75     30.17 o 
  -7   2  15      570.44      595.79     50.10 o 
  -6   2  15      137.65      101.92     24.30 o 
  -5   2  15      190.02      242.68     34.67 o 
  -4   2  15      163.83      165.45     28.87 o 
  -3   2  15      358.92      298.33     36.32 o 
  -2   2  15       12.92       12.67     12.38 o 
  -1   2  15       55.24       69.37     16.25 o 
  -9   3  15      322.87      323.90     29.03 o 
  -8   3  15      131.15      118.66     20.52 o 
  -7   3  15       87.61       91.60     20.41 o 
  -6   3  15      535.07      577.66     46.69 o 
  -5   3  15      274.92      220.56     30.16 o 
  -4   3  15       63.90       32.99     15.71 o 
  -3   3  15      153.01      164.01     25.12 o 
  -2   3  15      381.92      280.48     28.18 o 
  -6   4  15       76.54       32.50     10.59 o 
  -5   4  15       50.69       56.81     13.39 o 
  -8  -1  16       35.94       20.42     11.80 o 
  -7  -1  16      237.75      276.98     28.38 o 
  -6  -1  16      457.91      451.76     37.72 o 
  -5  -1  16       85.15       39.03     14.99 o 
  -4  -1  16       19.58      -12.00     12.00 o 
  -8   0  16      529.03      588.09     40.47 o 
  -7   0  16       81.73       64.44     17.51 o 
  -6   0  16        1.48        2.23     11.81 o 
  -5   0  16       81.31      116.73     22.09 o 
  -4   0  16       75.91       60.72     16.89 o 
  -3   0  16      175.23      113.20     18.49 o 
  -8   1  16       49.71       53.05     14.60 o 
  -7   1  16      267.31      304.77     30.39 o 
  -6   1  16      382.20      366.99     34.03 o 
  -5   1  16       84.65       54.42     15.89 o 
  -4   1  16       21.14       10.66      9.97 o 
  -3   1  16      324.91      275.40     25.48 o 
  -7   2  16      130.47       97.96     16.19 o 
  -6   2  16       71.46       81.49     15.78 o 
  -5   2  16      244.03      225.49     23.67 o 
                                                 
